# Supplementary material for: Expanding the watch list for potential Ebola virus antibody escape mutations
Source: PLoS One. 2019 Mar 21;14(3):e0211093. doi: 10.1371/journal.pone.0211093 (PMC6428255; doi:10.1371/journal.pone.0211093)
Supplement: S2 File — (XLSX) [file pone.0211093.s002.xlsx]

## Sheet: ab114_SI_data
#Mutation	Antibody_Bind ddg	Dimer_Bind ddg	Trimer_Bind ddg	Monomer Fold ddg
I33L	0	0	-0.126	0.266
I33K	0	0	2.59	-0.462
I33M	0	0	-0.308	0.157
I33F	0	0	5.56	0.864
I33P	0	0	2.34	1.18
I33S	0	0	3.22	0.478
I33T	0	0	2.35	0.387
I33W	0	0	7.2	1.4
I33Y	0	0	7.19	1.26
I33A	0	0	2.66	0.576
I33V	0	0	0.74	0.149
I33R	0	0	3.11	-1.38
I33N	0	0	2.66	0.36
I33D	0	0	3.39	1.5
I33C	0	0	2.09	0.576
I33Q	0	0	2.05	0.343
I33E	0	0	2.98	1.53
I33G	0	0	3.44	0.749
I33H	0	0	4.67	1.18
P34I	0	0	0.536	0.00151
P34L	0	0	0.684	0.0475
P34K	0	0	0.917	-0.173
P34M	0	0	0.542	0.0325
P34F	0	0	0.923	0.0767
P34S	0	0	1.61	0.0487
P34T	0	0	1.67	0.0317
P34W	0	0	0.955	0.0994
P34Y	0	0	1.07	0.0641
P34A	0	0	1.25	0.0664
P34V	0	0	0.578	0.0246
P34R	0	0	1	-0.172
P34N	0	0	1.48	0.0136
P34D	0	0	2.08	0.309
P34C	0	0	0.973	0.0182
P34Q	0	0	1.35	-0.0432
P34E	0	0	2.05	0.211
P34G	0	0	1.76	0.0567
P34H	0	0	1.19	-0.103
L35I	0	0	0.26	0.0521
L35K	0	0	1.53	-0.214
L35M	0	0	-0.323	0.116
L35F	0	0	0.337	-0.00554
L35P	0	0	1.15	0.19
L35S	0	0	1.31	0.299
L35T	0	0	0.997	0.248
L35W	0	0	2.46	0.081
L35Y	0	0	1.53	0.015
L35A	0	0	1.23	0.277
L35V	0	0	0.574	0.192
L35R	0	0	2.02	-0.606
L35N	0	0	1.08	0.139
L35D	0	0	0.97	0.597
L35C	0	0	0.984	0.265
L35Q	0	0	1.12	0.0318
L35E	0	0	1.14	0.377
L35G	0	0	1.44	0.287
L35H	0	0	0.824	0.0081
G36I	0	0	0.775	0.00691
G36L	0	0	0.89	0.00252
G36K	0	0	3.17	-0.0355
G36M	0	0	0.622	0.000729
G36F	0	0	6.05	-0.00593
G36P	0	0	1.2	-0.0103
G36S	0	0	0.605	0.000919
G36T	0	0	1.1	0.00371
G36W	0	0	7.98	0.000714
G36Y	0	0	8.14	0.00339
G36A	0	0	-0.289	0.00134
G36V	0	0	0.849	0.00286
G36R	0	0	4.67	-0.0331
G36N	0	0	1.5	0.00227
G36D	0	0	2.02	0.0514
G36C	0	0	0.528	-0.00117
G36Q	0	0	2.35	0.00442
G36E	0	0	2.86	0.0522
G36H	0	0	10.7	-0.00632
V37I	0	0	-0.056	0.00785
V37L	0	0	-0.0597	0.0083
V37K	0	0	0.0472	-0.0309
V37M	0	0	-0.177	0.00868
V37F	0	0	-0.181	0.0313
V37P	0	0	0.309	0.000879
V37S	0	0	0.0758	-0.00764
V37T	0	0	0.0318	-0.0057
V37W	0	0	-0.135	0.0471
V37Y	0	0	-0.171	0.0321
V37A	0	0	0.113	0.00337
V37R	0	0	-0.141	-0.185
V37N	0	0	0.0269	0.00471
V37D	0	0	-0.0531	0.0303
V37C	0	0	0.0377	0.00201
V37Q	0	0	0.00691	0.00766
V37E	0	0	-0.068	0.0785
V37G	0	0	0.144	-0.000139
V37H	0	0	-0.0185	-0.0116
I38L	0	0	-0.0373	0.00302
I38K	0	0	0.798	0.00321
I38M	0	0	-0.647	0.00299
I38F	0	0	-0.325	0.00481
I38P	0	0	0.914	0.00258
I38S	0	0	1.06	0.0032
I38T	0	0	0.611	0.00661
I38W	0	0	-0.633	0.00756
I38Y	0	0	0.341	0.00368
I38A	0	0	0.922	0.00729
I38V	0	0	0.212	0.00272
I38R	0	0	0.778	0.00224
I38N	0	0	0.838	0.00621
I38D	0	0	1.09	0.00775
I38C	0	0	0.735	0.0031
I38Q	0	0	0.775	0.00672
I38E	0	0	1.14	0.0065
I38G	0	0	1.07	0.0174
I38H	0	0	0.583	0.00317
H39I	0	0	-0.0325	0.0195
H39L	0	0	-0.0242	0.0216
H39K	0	0	-0.0146	-0.0294
H39M	0	0	-0.0361	0.00344
H39F	0	0	-0.00573	-0.0113
H39P	0	0	0.147	0.0107
H39S	0	0	-0.00742	0.00781
H39T	0	0	-0.0106	-0.00132
H39W	0	0	-0.00213	0.000209
H39Y	0	0	0.00156	-0.00493
H39A	0	0	0.0173	0.0144
H39V	0	0	-0.0116	0.00469
H39R	0	0	-0.0119	-0.0723
H39N	0	0	0.0116	0.013
H39D	0	0	0.00879	0.0381
H39C	0	0	-0.00776	0.00521
H39Q	0	0	-0.0108	0.0279
H39E	0	0	-0.0244	0.0417
H39G	0	0	0.0312	0.0144
N40I	0	0	0.0363	0.0004
N40L	0	0	0.00065	0.000807
N40K	0	0	-0.069	-0.00487
N40M	0	0	-0.0357	0.00115
N40F	0	0	-0.0356	0.000455
N40P	0	0	0.026	-0.00144
N40S	0	0	-0.0843	-0.00063
N40T	0	0	0.0349	0.000919
N40W	0	0	-0.0304	-0.000198
N40Y	0	0	-0.0196	0.000453
N40A	0	0	0.0196	0.000122
N40V	0	0	0.0565	-0.000153
N40R	0	0	-0.167	-0.00706
N40D	0	0	0.0919	0.0133
N40C	0	0	0.00476	0.00024
N40Q	0	0	-0.0324	0.000322
N40E	0	0	0.0711	0.0132
N40G	0	0	0.0569	-0.000438
N40H	0	0	-0.0184	-0.000117
S41I	0	0	-0.215	-4.5e-05
S41L	0	0	-0.376	-1.2e-05
S41K	0	0	-0.242	-0.000367
S41M	0	0	-0.577	-5e-06
S41F	0	0	-0.485	0.000188
S41P	0	0	-0.142	-1.6e-05
S41T	0	0	0.202	-1.3e-05
S41W	0	0	-0.371	-7e-06
S41Y	0	0	-0.368	-6e-06
S41A	0	0	0.132	-1.9e-05
S41V	0	0	0.00806	8.1e-05
S41R	0	0	-0.0466	-0.000933
S41N	0	0	0.148	-5.3e-05
S41D	0	0	0.831	0.000913
S41C	0	0	0.144	-2.1e-05
S41Q	0	0	0.0366	-1e-05
S41E	0	0	0.343	0.00163
S41G	0	0	0.418	-1.9e-05
S41H	0	0	0.179	-2.1e-05
T42I	0	0	-0.117	-0.000181
T42L	0	0	-0.134	-0.00014
T42K	0	0	-0.155	-0.000894
T42M	0	0	-0.0874	-0.000119
T42F	0	0	-0.0531	0.000162
T42P	0	0	0.0949	-6.7e-05
T42S	0	0	0.0929	-0.000605
T42W	0	0	-0.124	-0.000568
T42Y	0	0	-0.0486	-0.000425
T42A	0	0	0.143	-0.000532
T42V	0	0	-0.0146	-2.4e-05
T42R	0	0	-0.213	-0.00316
T42N	0	0	0.0884	-9.2e-05
T42D	0	0	0.149	0.00244
T42C	0	0	0.0897	-5e-06
T42Q	0	0	-0.0129	-1e-06
T42E	0	0	-0.00239	0.00196
T42G	0	0	0.115	-0.000686
T42H	0	0	-0.0628	-0.000186
L43I	0	0	0.251	0.000111
L43K	0	0	2.38	-0.00362
L43M	0	0	-0.24	0.000128
L43F	0	0	1.01	-0.00265
L43P	0	0	1.59	-0.00095
L43S	0	0	3.08	-0.000553
L43T	0	0	2.43	-0.000498
L43W	0	0	2.09	0.00114
L43Y	0	0	2.07	-0.000576
L43A	0	0	2.47	-0.000713
L43V	0	0	0.957	-0.00044
L43R	0	0	2.87	-0.0091
L43N	0	0	2.42	0.000929
L43D	0	0	3.04	0.00549
L43C	0	0	1.98	0.000401
L43Q	0	0	2.25	-8.7e-05
L43E	0	0	3.28	0.00809
L43G	0	0	3.09	-0.00114
L43H	0	0	1.87	0.00152
Q44I	0	0	-0.0187	-0.000534
Q44L	0	0	0.00443	-0.00119
Q44K	0	0	0.049	-0.00598
Q44M	0	0	0.0124	0.0133
Q44F	0	0	-0.0229	-0.00258
Q44P	0	0	0.186	-0.00121
Q44S	0	0	0.0886	-0.000279
Q44T	0	0	0.0997	-0.00479
Q44W	0	0	0.0132	-0.00353
Q44Y	0	0	-0.00072	-0.00478
Q44A	0	0	0.157	-0.000807
Q44V	0	0	0.0237	-0.000682
Q44R	0	0	0.0551	-0.0126
Q44N	0	0	0.0797	-0.00387
Q44D	0	0	-0.0193	0.0088
Q44C	0	0	0.112	-0.000883
Q44E	0	0	-0.0203	0.011
Q44G	0	0	0.171	0.0012
Q44H	0	0	0.0269	-0.00121
V45I	0	0	-0.411	0.00224
V45L	0	0	-0.426	-0.00317
V45K	0	0	0.121	-0.0568
V45M	0	0	-0.712	0.0144
V45F	0	0	0.493	0.016
V45P	0	0	0.383	0.0153
V45S	0	0	1.14	0.0114
V45T	0	0	0.576	0.00609
V45W	0	0	0.568	0.0231
V45Y	0	0	0.595	0.00588
V45A	0	0	0.939	0.00985
V45R	0	0	0.341	-0.0935
V45N	0	0	0.866	0.00578
V45D	0	0	1.24	0.0871
V45C	0	0	0.524	0.00443
V45Q	0	0	0.58	0.00556
V45E	0	0	0.942	0.0714
V45G	0	0	1.21	0.018
V45H	0	0	0.844	0.0102
S46I	0	0	0.00582	0.0125
S46L	0	0	0.0353	0.0167
S46K	0	0	0.0134	-0.0292
S46M	0	0	-0.0758	0.0221
S46F	0	0	0.193	0.0203
S46P	0	0	0.28	-0.0168
S46T	0	0	-0.0302	0.00964
S46W	0	0	0.0723	0.0268
S46Y	0	0	0.201	-0.00171
S46A	0	0	0.145	0.00346
S46V	0	0	0.0436	0.0263
S46R	0	0	-0.0976	-0.0985
S46N	0	0	0.0165	0.0169
S46D	0	0	-0.00258	0.116
S46C	0	0	0.0135	0.00397
S46Q	0	0	0.0188	0.0141
S46E	0	0	0.0904	0.109
S46G	0	0	0.219	-0.0327
S46H	0	0	0.24	0.00843
D47I	0	0	0.383	-1.01
D47L	0	0	0.456	-0.834
D47K	0	0	0.273	-1.13
D47M	0	0	0.359	-0.976
D47F	0	0	0.396	-0.79
D47P	0	0	0.41	-0.859
D47S	0	0	0.131	-0.924
D47T	0	0	0.21	-1.07
D47W	0	0	0.727	-0.592
D47Y	0	0	0.274	-1.23
D47A	0	0	0.42	-0.912
D47V	0	0	0.333	-1.06
D47R	0	0	0.224	-1.23
D47N	0	0	-0.555	-1.1
D47C	0	0	0.208	-1.05
D47Q	0	0	0.421	-0.904
D47E	0	0	0.516	-0.296
D47G	0	0	0.507	-0.827
D47H	0	0	0.631	-0.755
V48I	0	0	0.0332	0.00765
V48L	0	0	0.339	-0.107
V48K	0	0	0.493	-0.447
V48M	0	0	-0.167	-0.0967
V48F	0	0	0.384	-0.345
V48P	0	0	1.15	-0.0989
V48S	0	0	1.45	-0.00103
V48T	0	0	1.01	0.0605
V48W	0	0	1.51	-0.44
V48Y	0	0	0.517	-1.05
V48A	0	0	1	0.0308
V48R	0	0	0.433	-1.43
V48N	0	0	1.23	0.159
V48D	0	0	2.42	0.585
V48C	0	0	0.429	0.0311
V48Q	0	0	0.963	0.127
V48E	0	0	2.1	0.806
V48G	0	0	1.68	-0.0451
V48H	0	0	0.639	-0.704
D49I	0	0	-0.46	-0.553
D49L	0	0	-0.563	-0.65
D49K	0	0	-0.799	-0.772
D49M	0	0	-0.84	-0.744
D49F	0	0	-0.624	-0.557
D49P	0	0	-0.117	-0.332
D49S	0	0	-0.207	-0.382
D49T	0	0	-0.259	-0.481
D49W	0	0	-0.515	-0.503
D49Y	0	0	-0.644	-0.61
D49A	0	0	-0.358	-0.437
D49V	0	0	-0.481	-0.501
D49R	0	0	-0.943	-1.2
D49N	0	0	-0.49	-0.448
D49C	0	0	-0.366	-0.426
D49Q	0	0	-0.393	-0.204
D49E	0	0	0.158	0.0776
D49G	0	0	-0.119	-0.415
D49H	0	0	-0.579	-0.484
K50I	0	0	0.233	0.0973
K50L	0	0	0.208	0.0804
K50M	0	0	0.162	0.0556
K50F	0	0	0.141	0.0793
K50P	0	0	0.582	0.163
K50S	0	0	0.228	0.192
K50T	0	0	0.246	0.127
K50W	0	0	0.197	0.0567
K50Y	0	0	0.165	0.0187
K50A	0	0	0.315	0.14
K50V	0	0	0.306	0.117
K50R	0	0	-0.131	-0.235
K50N	0	0	0.212	0.109
K50D	0	0	0.372	0.186
K50C	0	0	0.247	0.115
K50Q	0	0	0.176	0.135
K50E	0	0	0.379	0.185
K50G	0	0	0.274	0.166
K50H	0	0	0.102	-0.00662
L51I	0	0	0.185	-0.0116
L51K	0	0	0.288	-0.00949
L51M	0	0	-0.0952	-0.0197
L51F	0	0	0.191	0.0319
L51P	0	0	0.794	0.0185
L51S	0	0	0.382	-0.0288
L51T	0	0	0.339	-0.0226
L51W	0	0	0.187	-0.0273
L51Y	0	0	0.179	0.00927
L51A	0	0	0.363	-0.0216
L51V	0	0	0.231	-0.00734
L51R	0	0	0.232	-0.0519
L51N	0	0	0.377	-0.0237
L51D	0	0	0.376	-0.0741
L51C	0	0	0.309	-0.0314
L51Q	0	0	0.286	-0.0135
L51E	0	0	0.283	-0.07
L51G	0	0	0.43	-0.0278
L51H	0	0	0.321	0.0142
V52I	0	0	-0.0333	-0.0124
V52L	0	0	-0.058	-0.000602
V52K	0	0	-0.0416	-0.0608
V52M	0	0	-0.0996	-0.0188
V52F	0	0	-0.0461	-0.0157
V52P	0	0	0.036	-0.0333
V52S	0	0	0.0905	0.0149
V52T	0	0	0.0584	0.0271
V52W	0	0	-0.0463	-0.048
V52Y	0	0	-0.0144	-0.0507
V52A	0	0	0.0874	0.0078
V52R	0	0	-0.114	-0.14
V52N	0	0	0.0284	-0.014
V52D	0	0	0.0564	0.0448
V52C	0	0	0.0329	-0.00317
V52Q	0	0	-0.0158	-0.000758
V52E	0	0	-0.0173	0.0195
V52G	0	0	0.116	0.00746
V52H	0	0	0.00542	-0.0159
C53I	0	0	-0.225	-0.0837
C53L	0	0	-0.356	-0.0311
C53K	0	0	0.131	-0.081
C53M	0	0	-0.279	-0.102
C53F	0	0	0.41	-0.0457
C53P	0	0	-0.0368	0.0446
C53S	0	0	0.515	0.0585
C53T	0	0	0.281	0.00383
C53W	0	0	0.54	-0.0164
C53Y	0	0	1.03	-0.0485
C53A	0	0	0.25	0.114
C53V	0	0	-0.187	-0.0356
C53R	0	0	0.22	-0.172
C53N	0	0	0.247	-0.0118
C53D	0	0	0.427	0.132
C53Q	0	0	0.173	-0.0697
C53E	0	0	0.323	0.0278
C53G	0	0	0.461	0.0917
C53H	0	0	0.619	-0.00367
R54I	0	0	0.144	0.36
R54L	0	0	0.0824	0.325
R54K	0	0	0.0357	0.182
R54M	0	0	0.0535	0.303
R54F	0	0	0.106	0.357
R54P	0	0	0.101	0.356
R54S	0	0	0.238	0.298
R54T	0	0	0.23	0.299
R54W	0	0	0.00627	0.334
R54Y	0	0	0.101	0.305
R54A	0	0	0.255	0.327
R54V	0	0	0.197	0.352
R54N	0	0	0.176	0.326
R54D	0	0	0.0844	0.479
R54C	0	0	0.203	0.341
R54Q	0	0	0.062	0.303
R54E	0	0	0.041	0.467
R54G	0	0	0.266	0.334
R54H	0	0	0.128	0.318
D55I	0	0	0.0379	-0.176
D55L	0	0	-0.0866	-0.261
D55K	0	0	0.213	-0.312
D55M	0	0	-0.241	-0.298
D55F	0	0	-0.129	-0.268
D55P	0	0	0.255	-0.047
D55S	0	0	0.308	-0.0863
D55T	0	0	0.284	-0.186
D55W	0	0	-0.139	-0.168
D55Y	0	0	0.0716	-0.145
D55A	0	0	0.348	-0.0323
D55V	0	0	0.174	-0.199
D55R	0	0	0.263	-0.461
D55N	0	0	0.155	-0.27
D55C	0	0	0.246	-0.0869
D55Q	0	0	0.0827	-0.271
D55E	0	0	-0.0136	-0.155
D55G	0	0	0.377	-0.00623
D55H	0	0	0.181	-0.256
K56I	0	0	0.56	1.37
K56L	0	0	0.537	1.5
K56M	0	0	0.367	1.32
K56F	0	0	0.561	1.31
K56P	0	0	0.488	1.18
K56S	0	0	0.61	1.24
K56T	0	0	0.631	1.42
K56W	0	0	0.814	1.32
K56Y	0	0	0.629	1.21
K56A	0	0	0.657	1.26
K56V	0	0	0.588	1.45
K56R	0	0	0.394	0.369
K56N	0	0	0.657	1.28
K56D	0	0	0.862	1.93
K56C	0	0	0.526	1.25
K56Q	0	0	0.539	1.12
K56E	0	0	0.721	1.63
K56G	0	0	0.599	1.11
K56H	0	0	0.622	1.02
L57I	0	0	0.405	0.694
L57K	0	0	1.18	0.653
L57M	0	0	-0.354	0.259
L57F	0	0	0.291	0.322
L57P	0	0	1.5	1.18
L57S	0	0	1.92	1.89
L57T	0	0	1.23	1.03
L57W	0	0	1.9	1.02
L57Y	0	0	0.822	0.904
L57A	0	0	1.77	1.51
L57V	0	0	0.602	0.554
L57R	0	0	1.65	0.486
L57N	0	0	1.36	1.24
L57D	0	0	1.88	2.21
L57C	0	0	1.35	1.22
L57Q	0	0	1.07	1.19
L57E	0	0	1.79	1.73
L57G	0	0	2.41	2.44
L57H	0	0	1.06	0.78
S58I	0	0	-0.0875	-0.143
S58L	0	0	-0.262	-0.436
S58K	0	0	-0.534	-1.26
S58M	0	0	-0.264	-0.453
S58F	0	0	0.177	0.375
S58P	0	0	0.268	0.269
S58T	0	0	0.0372	0.139
S58W	0	0	0.131	0.332
S58Y	0	0	0.109	0.185
S58A	0	0	-0.12	-0.203
S58V	0	0	-0.106	-0.147
S58R	0	0	-0.621	-1.49
S58N	0	0	-0.0944	-0.0251
S58D	0	0	0.513	1.58
S58C	0	0	-0.0675	-0.137
S58Q	0	0	-0.17	-0.2
S58E	0	0	0.251	0.821
S58G	0	0	-0.0537	-0.181
S58H	0	0	-0.0366	-0.231
S59I	0	0	0.99	1.27
S59L	0	0	0.773	0.951
S59K	0	0	0.426	0.292
S59M	0	0	0.76	1.07
S59F	0	0	0.751	0.0934
S59P	0	0	1.3	1.84
S59T	0	0	0.045	-0.0251
S59W	0	0	1.66	1.89
S59Y	0	0	1.14	0.309
S59A	0	0	0.921	1.32
S59V	0	0	0.853	1.15
S59R	0	0	-0.154	-0.812
S59N	0	0	0.837	1.01
S59D	0	0	2.25	3.96
S59C	0	0	0.84	1.14
S59Q	0	0	0.599	0.856
S59E	0	0	1.6	2.6
S59G	0	0	1	1.4
S59H	0	0	0.661	-0.0133
T60I	0	0	-1.33	-1.06
T60L	0	0	-1.49	-1.32
T60K	0	0	-0.14	0.806
T60M	0	0	-1.55	-1.06
T60F	0	0	-0.793	-0.221
T60P	0	0	1.89	3.34
T60S	0	0	0.5	0.963
T60W	0	0	0.284	0.524
T60Y	0	0	-0.372	0.235
T60A	0	0	0.168	1.01
T60V	0	0	-0.903	-0.797
T60R	0	0	-0.0593	0.78
T60N	0	0	0.387	1.25
T60D	0	0	1.25	2.9
T60C	0	0	-0.048	0.79
T60Q	0	0	0.118	0.977
T60E	0	0	0.576	2.04
T60G	0	0	1	2.42
T60H	0	0	0.415	0.621
N61I	0	0	0.103	0.595
N61L	0	0	-0.191	0.44
N61K	0	0	-0.424	-0.132
N61M	0	0	-0.348	0.114
N61F	0	0	-0.367	-0.00778
N61P	0	0	1.17	2.05
N61S	0	0	0.282	0.543
N61T	0	0	0.24	0.528
N61W	0	0	-0.275	0.188
N61Y	0	0	-0.276	0.153
N61A	0	0	0.206	0.523
N61V	0	0	0.178	0.501
N61R	0	0	-1.25	-1.69
N61D	0	0	0.863	0.611
N61C	0	0	0.175	0.387
N61Q	0	0	0.105	0.219
N61E	0	0	0.664	0.584
N61G	0	0	0.272	0.661
N61H	0	0	-0.529	-0.457
Q62I	0	0	0.559	0.885
Q62L	0	0	0.568	0.781
Q62K	0	0	0.4	0.415
Q62M	0	0	0.499	0.769
Q62F	0	0	0.678	1.05
Q62P	0	0	1.13	1.78
Q62S	0	0	0.604	0.784
Q62T	0	0	0.393	0.55
Q62W	0	0	0.641	0.934
Q62Y	0	0	0.789	1.14
Q62A	0	0	0.684	0.925
Q62V	0	0	0.518	0.854
Q62R	0	0	0.202	0.0675
Q62N	0	0	0.571	0.731
Q62D	0	0	0.815	1.42
Q62C	0	0	0.557	0.709
Q62E	0	0	0.129	0.762
Q62G	0	0	0.763	1.04
Q62H	0	0	0.531	0.747
L63I	0	0	0.34	0.0465
L63K	0	0	1.25	-0.267
L63M	0	0	-0.399	0.185
L63F	0	0	0.259	0.0995
L63P	0	0	1.73	0.491
L63S	0	0	1.81	0.0537
L63T	0	0	1.14	0.0082
L63W	0	0	2.48	0.57
L63Y	0	0	1.1	0.427
L63A	0	0	1.57	0.233
L63V	0	0	0.574	0.0733
L63R	0	0	2.2	-0.651
L63N	0	0	1.32	0.0525
L63D	0	0	2	0.292
L63C	0	0	1.28	0.173
L63Q	0	0	1.2	0.161
L63E	0	0	2.05	0.105
L63G	0	0	2.1	0.353
L63H	0	0	1	-0.0169
R64I	0	0	0.867	0.407
R64L	0	0	0.816	0.398
R64K	0	0	0.668	0.402
R64M	0	0	0.708	0.421
R64F	0	0	0.731	0.241
R64P	0	0	0.832	0.425
R64S	0	0	0.877	0.452
R64T	0	0	0.886	0.426
R64W	0	0	0.557	0.174
R64Y	0	0	0.586	0.0841
R64A	0	0	0.903	0.482
R64V	0	0	0.897	0.46
R64N	0	0	0.867	0.351
R64D	0	0	0.871	0.123
R64C	0	0	0.916	0.458
R64Q	0	0	0.862	0.379
R64E	0	0	0.87	0.148
R64G	0	0	0.924	0.481
R64H	0	0	0.664	0.322
S65I	0	0	-0.496	-0.00125
S65L	0	0	-0.163	0.0744
S65K	0	0	0.507	-0.183
S65M	0	0	-0.967	-0.0103
S65F	0	0	1.83	0.144
S65P	0	0	-0.0141	-0.0181
S65T	0	0	0.158	-0.0224
S65W	0	0	2.79	0.246
S65Y	0	0	2.35	0.164
S65A	0	0	0.101	-0.00251
S65V	0	0	-0.153	-0.00966
S65R	0	0	0.673	-0.436
S65N	0	0	0.103	0.0289
S65D	0	0	0.455	0.0536
S65C	0	0	-0.161	0.0187
S65Q	0	0	0.242	-0.0517
S65E	0	0	0.625	-0.101
S65G	0	0	0.445	0.0392
S65H	0	0	1.54	0.071
V66I	0	0	-0.326	0.00483
V66L	0	0	-0.676	0.00371
V66K	0	0	0.485	0.0338
V66M	0	0	-1.33	0.018
V66F	0	0	-0.664	-0.0269
V66P	0	0	0.89	0.0185
V66S	0	0	0.825	0.00393
V66T	0	0	0.384	0.0381
V66W	0	0	-1.59	-0.0113
V66Y	0	0	-0.159	-0.0295
V66A	0	0	0.712	0.00253
V66R	0	0	0.484	0.0239
V66N	0	0	0.597	-0.00963
V66D	0	0	0.659	-0.047
V66C	0	0	0.368	0.0127
V66Q	0	0	0.382	0.0109
V66E	0	0	0.784	-0.0394
V66G	0	0	0.953	-0.00593
V66H	0	0	0.111	-0.0046
G67I	0	0	0.69	0.0257
G67L	0	0	0.62	-0.0313
G67K	0	0	0.967	0.0255
G67M	0	0	0.613	-0.0852
G67F	0	0	1.54	-0.00619
G67P	0	0	0.746	-0.0716
G67S	0	0	0.176	-0.00946
G67T	0	0	0.278	-0.0121
G67W	0	0	1.77	0.0777
G67Y	0	0	1.15	0.0232
G67A	0	0	0.0871	0.00179
G67V	0	0	0.42	0.0271
G67R	0	0	1.89	0.0962
G67N	0	0	0.382	0.02
G67D	0	0	0.247	-0.0691
G67C	0	0	0.29	0.00913
G67Q	0	0	0.547	-0.0665
G67E	0	0	0.284	-0.0801
G67H	1e-06	9e-06	0.791	-0.0887
L68I	0	0	1.49	0.000223
L68K	0	0	2.62	0.00557
L68M	0	0	-0.647	2e-06
L68F	0	0	-0.302	0.000233
L68P	0	0	2.76	1e-06
L68S	0	0	3	3e-06
L68T	0	0	2.05	0.00577
L68W	0	0	0.129	0.000282
L68Y	0	0	0.514	-7.3e-05
L68A	0	0	2.61	1e-06
L68V	0	0	1.46	-0.000114
L68R	0	0	3.67	0.00693
L68N	0	0	2.56	0
L68D	0	0	2.62	-0.00293
L68C	0	0	2.15	1.5e-05
L68Q	0	0	2.22	1e-06
L68E	0	0	2.47	0.00391
L68G	0	0	3.2	-0.000191
L68H	0	0	1.58	-1e-05
N69I	0	0	-0.167	-1e-06
N69L	0	0	-0.0992	7e-06
N69K	0	0	-0.187	0.00453
N69M	0	0	-0.0652	-6e-06
N69F	1.5e-05	0.000103	0.045	-0.000498
N69P	0	0	0.979	-2e-06
N69S	0	0	0.0693	-4e-06
N69T	0	0	-0.176	1e-06
N69W	1e-05	7e-05	0.295	-0.000923
N69Y	1.4e-05	0.000107	0.0809	-0.00122
N69A	0	0	0.0844	0
N69V	0	0	-0.347	0
N69R	4.3e-05	0.000239	-0.219	-0.000285
N69D	1e-06	8e-05	-0.323	-0.00884
N69C	0	0	0.0297	-3e-06
N69Q	1e-06	5e-06	-0.0583	-0.000526
N69E	-7e-06	5.1e-05	-0.346	-0.0305
N69G	0	0	0.27	0
N69H	-2e-06	1.4e-05	-0.218	-0.000533
L70I	1e-06	5e-06	0.134	0.000118
L70K	1.9e-05	9.6e-05	-0.31	0.0078
L70M	-1.5e-05	0.000107	0.0642	0.000384
L70F	3e-06	1.9e-05	0.103	0.0295
L70P	1.5e-05	9.8e-05	0.164	-0.000461
L70S	1e-06	5e-06	0.259	-0.00132
L70T	1e-06	5e-06	0.159	-0.00156
L70W	4.9e-05	0.000265	0.0462	0.0074
L70Y	1.5e-05	9.8e-05	-0.117	0.0397
L70A	0	0	0.256	-0.0037
L70V	0	0	0.136	-0.00504
L70R	3.2e-05	0.00029	-0.647	-0.00203
L70N	3e-06	2.3e-05	0.0326	0.00694
L70D	1.3e-05	0.000146	-0.00289	0.00125
L70C	0	0	0.14	-0.000934
L70Q	0	0	-0.1	0.0051
L70E	3.1e-05	0.000202	0.00691	0.0197
L70G	1.1e-05	7.9e-05	0.359	-0.00528
L70H	1.4e-05	7.2e-05	-0.046	0.0113
E71I	1.3e-05	8.9e-05	0.233	-3e-05
E71L	1.3e-05	8.9e-05	0.176	-0.000562
E71K	0.000113	0.000453	-0.477	-0.000593
E71M	2.5e-05	0.000135	0.212	-0.000574
E71F	2.8e-05	0.000139	-0.0398	-0.000577
E71P	1.3e-05	8.9e-05	0.3	-5.2e-05
E71S	0	0	0.31	-0.000558
E71T	1.3e-05	8.9e-05	0.265	-3.3e-05
E71W	1.3e-05	8.9e-05	-0.0755	-2.6e-05
E71Y	2.7e-05	0.000134	-0.731	-3.2e-05
E71A	4.1e-05	0.000289	0.287	-3.5e-05
E71V	0	0	0.242	-0.000551
E71R	0.000165	0.000605	-0.574	-0.000927
E71N	1.3e-05	8.9e-05	0.308	-0.000575
E71D	1.1e-05	7.9e-05	0.0409	-4e-06
E71C	0	0	0.288	-0.000547
E71Q	1.1e-05	0.000103	0.197	-3.1e-05
E71G	1.3e-05	8.9e-05	0.308	-0.000553
E71H	3.5e-05	0.00018	0.097	-0.000557
G72I	0	0	3.18	-0.000142
G72L	0	0	2.04	-2.7e-05
G72K	0	0	0.842	-0.000137
G72M	0	0	1.2	-3.4e-05
G72F	0	0	2.65	-0.000532
G72P	3e-06	1.9e-05	1.45	2.6e-05
G72S	0	0	1.83	0.000112
G72T	0	0	2.55	-0.000121
G72W	0	0	3.15	-0.00103
G72Y	0	0	2.32	-0.00117
G72A	0	0	1.53	0.000104
G72V	0	0	2.19	8e-06
G72R	0	0	0.876	-0.000445
G72N	0	0	1.57	-5.5e-05
G72D	0	0	1.89	0.000112
G72C	0	0	1.56	1.2e-05
G72Q	0	0	2.12	-6.4e-05
G72E	0	0	1.67	3.2e-05
G72H	0	0	5.15	-0.0015
N73I	0	0	0.0776	0.00636
N73L	0	0	-0.272	0.01
N73K	0	0	0.285	0.00705
N73M	0	0	-0.343	0.0163
N73F	5e-06	3.7e-05	0.116	0.0122
N73P	0	0	0.62	-0.00183
N73S	5e-06	3.3e-05	0.897	0.000782
N73T	0	0	0.505	0.000937
N73W	1e-06	5e-06	0.855	0.021
N73Y	0	0	0.306	0.0169
N73A	0	0	0.83	0.00246
N73V	0	0	0.389	0.00197
N73R	1e-06	5e-06	0.528	0.00277
N73D	0	0	0.338	0.00648
N73C	0	0	0.621	0.00194
N73Q	0	0	0.346	0.0141
N73E	0	0	0.692	0.0172
N73G	0	0	0.731	0.00189
N73H	0	0	0.0408	0.00628
G74I	0	0	0.674	-0.000197
G74L	0	0	0.485	0.0023
G74K	1e-05	5.2e-05	0.778	0.00217
G74M	0	0	0.241	-0.000124
G74F	0	0	0.634	0.00212
G74P	0	0	1.71	-0.000136
G74S	0	0	0.687	0.00228
G74T	0	0	1.2	0.00227
G74W	0	0	0.78	0.00214
G74Y	0	0	0.701	0.00229
G74A	0	0	0.453	0.00214
G74V	0	0	0.946	0.00229
G74R	4.6e-05	0.000232	0.857	0.0024
G74N	0	0	0.754	0.00214
G74D	-1.2e-05	8.4e-05	0.614	0.00226
G74C	0	0	0.484	0.00215
G74Q	0	0	0.822	0.00214
G74E	-1.7e-05	0.000121	0.537	0.00206
G74H	0	0	1.42	-7.9e-05
V75I	9e-06	6.1e-05	7.3e-05	-0.000497
V75L	1.3e-05	0.000147	-0.00949	0.00105
V75K	4.7e-05	0.000289	0.0458	0.0156
V75M	2e-06	1.4e-05	-0.0108	0.00755
V75F	2.7e-05	0.000254	-0.0619	0.00797
V75P	0	0	0.126	-5e-06
V75S	0	0	0.109	-2e-06
V75T	0	0	0.0119	-6e-05
V75W	8.1e-05	0.000518	-0.00831	0.0406
V75Y	2.7e-05	0.000184	-0.0113	0.00277
V75A	0	0	0.0767	0.000246
V75R	0.000195	0.00075	0.0962	0.0233
V75N	6e-06	3.7e-05	0.0542	0.00105
V75D	-9.7e-05	0.000718	-0.0241	-0.0253
V75C	1e-06	5e-06	0.0378	-0.00048
V75Q	2.6e-05	0.000251	0.0219	0.00383
V75E	-0.000125	0.000847	-0.000447	-0.0108
V75G	3e-06	1.9e-05	0.0524	-6.5e-05
V75H	3.3e-05	0.000272	0.0361	0.00821
A76I	-0.000181	0.004777	0.00083	-0.000816
A76L	-0.000476	0.005062	0.00357	2e-06
A76K	0.000413	0.002545	0.0282	0.000536
A76M	-0.00039	0.003338	0.00392	-0.000243
A76F	0.000351	0.003741	0.00934	1.2e-05
A76P	-7.5e-05	0.000586	0.00348	0.000169
A76S	-0.000227	0.002167	0.00122	-3e-06
A76T	-0.000221	0.003748	0.00494	-1.8e-05
A76W	0.000603	0.004598	0.0225	0.000588
A76Y	0.000264	0.004522	0.0106	-2.1e-05
A76V	-0.000324	0.0045	0.00569	-1.1e-05
A76R	0.001553	0.004206	0.0638	0.00138
A76N	-0.000383	0.002925	0.00635	1.3e-05
A76D	-0.000921	0.004603	-0.0446	-0.00213
A76C	-0.000278	0.001966	0.00364	-3e-06
A76Q	-0.000428	0.002606	-0.00923	4.9e-05
A76E	-0.000313	0.003361	-0.0515	-0.00308
A76G	-0.000177	0.002086	0.00172	-1e-06
A76H	0.000872	0.005148	0.0194	4.1e-05
T77I	0.000189	0.001392	0.0017	0
T77L	-0.000146	0.001096	-0.00692	-1e-06
T77K	2.7e-05	0.000664	0.0826	3.1e-05
T77M	-0.000152	0.001176	-0.0134	0.000317
T77F	-0.000622	0.002885	0.00682	0
T77P	-0.000369	0.002009	0.00695	-2e-06
T77S	-5.1e-05	0.000355	0.00501	0
T77W	-0.000602	0.003301	0.00381	0
T77Y	-0.000514	0.0028	0.00511	0
T77A	-0.000167	0.00116	0.00989	0
T77V	1.1e-05	8.4e-05	0.00418	0
T77R	0.000256	0.00226	0.153	-9e-06
T77N	-0.000255	0.001778	0.00034	0
T77D	-0.001011	0.003596	-0.0951	-0.000413
T77C	-0.000155	0.001083	-0.0012	0
T77Q	-0.000307	0.001962	0.00468	-2e-06
T77E	-0.000879	0.003348	-0.13	-0.000423
T77G	-0.000187	0.001156	0.0153	0
T77H	-0.000625	0.002809	0.0376	4.3e-05
D78I	0.008967	0.01274	0.0216	0.000458
D78L	0.007965	0.010486	0.022	0.000382
D78K	0.013433	0.014105	0.0405	3.6e-05
D78M	0.008404	0.011777	0.0211	0.000224
D78F	0.009387	0.01218	0.0223	1.4e-05
D78P	0.007457	0.008343	0.0243	0.000313
D78S	0.008572	0.010785	0.0229	0.000385
D78T	0.008988	0.011579	0.0212	0.000357
D78W	0.008609	0.010904	0.0192	0.000301
D78Y	0.008756	0.011953	0.021	0.000551
D78A	0.008383	0.010504	0.0227	0.000264
D78V	0.008643	0.010868	0.0219	0.000591
D78R	0.019021	0.021402	0.0662	0.000417
D78N	0.008485	0.011182	0.0228	0.000246
D78C	0.008753	0.011432	0.0221	-4e-06
D78Q	0.009117	0.011944	0.02	0.000104
D78E	0.001284	0.01014	-0.00816	-0.00099
D78G	0.009744	0.012746	0.0214	0.000408
D78H	0.008668	0.011205	0.0186	-0.00126
V79I	0.000313	0.006114	-0.000273	0
V79L	-0.00033	0.012134	0.000227	0.000418
V79K	0.001483	0.014274	0.0014	9.6e-05
V79M	-0.001225	0.007277	-0.000233	-0.000278
V79F	-0.003019	0.025364	-0.00332	-0.00362
V79P	0.000952	0.031046	-0.00074	-0.000172
V79S	0.002573	0.032981	-0.000247	-0.000167
V79T	0.00023	0.004485	0.00016	-1e-06
V79W	-0.002645	0.046185	-0.00103	-0.000363
V79Y	0.001157	0.045151	-0.0039	-0.00567
V79A	0.002497	0.032326	-0.00031	-0.000696
V79R	0.011231	0.026356	0.00552	0.000128
V79N	8.5e-05	0.006385	-3e-05	-0.000133
V79D	-0.010675	0.015935	-0.00165	-0.000973
V79C	0.000405	0.006772	-7e-06	0
V79Q	-0.000181	0.004979	0.000337	0.000354
V79E	-0.007203	0.02685	-0.00107	-0.000922
V79G	0.003951	0.029678	-0.000287	-0.000571
V79H	0.002911	0.025272	-0.00025	-6.2e-05
P80I	0.007035	0.091382	0.00166	-0.000148
P80L	0.01179	0.059634	0.000173	-0.00148
P80K	0.029551	0.056767	6.3e-05	-0.000891
P80M	0.004049	0.094907	0.000647	5e-05
P80F	-0.006725	0.120537	-0.0141	-0.00581
P80S	0.00052	0.030575	0.00112	2.2e-05
P80T	0.005333	0.057117	-0.00051	-0.000253
P80W	-0.008792	0.158392	-0.00252	-0.00771
P80Y	-0.006826	0.170486	-0.00245	-0.00811
P80A	0.001751	0.039278	0.00255	-5e-06
P80V	0.00905	0.075997	0.00181	-0.00274
P80R	0.033161	0.11953	-0.00043	-0.00308
P80N	0.001161	0.040401	-0.00168	-0.00545
P80D	-0.039855	0.065038	-0.00286	-0.00685
P80C	5.1e-05	0.020476	0.0015	3e-05
P80Q	-0.009016	0.077356	-0.00034	-0.00013
P80E	-0.055563	0.084093	9.7e-05	-0.00105
P80G	0.001014	0.038004	0.00397	2.1e-05
P80H	-0.021714	0.104121	-0.00598	-0.0153
S81I	-0.002473	0.014426	-0.00499	-0.0146
S81L	-0.000138	0.019162	-0.00136	-0.00669
S81K	0.00606	0.034524	0.0113	-0.00692
S81M	-0.003263	0.028523	-0.00576	-0.0157
S81F	5.5e-05	0.017721	-0.00217	-0.009
S81P	0.005112	0.032704	0.000863	6e-05
S81T	-0.000958	0.014937	0.00036	-5.1e-05
S81W	-0.001106	0.030608	-0.00372	-0.0105
S81Y	-6.3e-05	0.020272	0.00347	0.00128
S81A	-0.001043	0.003639	0.0029	-0.00016
S81V	-0.002367	0.018071	0.00061	-0.00143
S81R	0.005689	0.011883	0.0285	-0.000945
S81N	0.001299	0.016314	-0.000277	-0.002
S81D	-0.003291	0.016739	-0.0144	-0.0046
S81C	0.000381	0.015178	0.00155	-0.000827
S81Q	0.00015	0.015113	-0.000707	-0.00692
S81E	-0.001956	0.018461	-0.0124	-0.00608
S81G	-0.001844	0.007253	0.00117	-0.000148
S81H	-0.003309	0.027801	-0.00489	-0.0124
A82I	0.000115	0.001886	0.00612	0.00318
A82L	0.000328	0.00195	0.00629	0.00508
A82K	0.001111	0.002751	0.0261	-0.00169
A82M	0.000212	0.001729	0.00804	0.000923
A82F	-0.001101	0.011075	-0.00875	-0.025
A82P	-0.002875	0.007258	0.00347	-0.000332
A82S	-1e-06	7e-06	-0.00132	6e-06
A82T	-0.000131	0.00115	0.00157	-0.00074
A82W	0.003519	0.025294	0.00198	-0.0207
A82Y	0.000275	0.00679	-0.00026	-0.0201
A82V	2.6e-05	0.000203	-0.000393	0.000475
A82R	0.00166	0.006752	0.0776	0.00116
A82N	-0.000135	0.001735	0.00198	-0.00133
A82D	-0.001007	0.002871	-0.0279	-0.000994
A82C	2.1e-05	0.00017	-0.00018	-0.000194
A82Q	0.000153	0.00111	-0.0021	0.00525
A82E	-0.000391	0.002779	-0.0213	-0.00706
A82G	1.7e-05	0.000146	-0.00039	-0.000485
A82H	0.000698	0.005222	-0.00532	-0.0132
T83I	0.003488	0.045779	-0.00196	-0.000718
T83L	0.006646	0.08752	-0.00125	-0.00121
T83K	-1.6e-05	0.090208	-0.00751	-0.0229
T83M	-0.001985	0.057404	-0.00351	-0.0078
T83F	0.008215	0.099528	-0.00388	0.0119
T83P	0.003929	0.054709	-0.00655	-0.00868
T83S	0.005249	0.038333	0.000607	0.00167
T83W	0.007992	0.124266	-0.0132	-0.017
T83Y	-0.023146	0.095712	-0.00121	0.00719
T83A	0.003519	0.044085	0.000977	0.00277
T83V	0.005505	0.048816	-0.00047	-0.00139
T83R	-0.004355	0.125467	-0.0124	-0.0264
T83N	0.002011	0.034312	0.00168	0.000933
T83D	0.008673	0.057494	-0.00296	-0.00293
T83C	0.002507	0.042699	-0.000607	0.000895
T83Q	0.003296	0.043902	-0.0042	-0.0122
T83E	-0.008513	0.045167	-0.00449	-0.0116
T83G	0.007293	0.054353	0.000907	0.00303
T83H	0.004809	0.097867	-0.00905	-0.0124
K84I	-0.010654	0.052927	-0.06	-0.114
K84L	-0.005981	0.046362	-0.0235	-0.0492
K84M	-0.015446	0.069453	-0.0243	-0.0376
K84F	-0.004323	0.060253	-0.0288	-0.0526
K84P	-0.006396	0.071519	-0.0255	-0.0447
K84S	-0.005984	0.071207	-0.0242	-0.0433
K84T	-0.010234	0.054037	-0.035	-0.0784
K84W	-0.013189	0.061104	-0.0449	-0.0717
K84Y	-0.005461	0.090254	-0.0327	-0.0538
K84A	-0.00185	0.074408	-0.0169	-0.0267
K84V	-0.005898	0.055256	-0.067	-0.118
K84R	0.016953	0.074833	-0.0292	-0.0489
K84N	-0.006738	0.047431	-0.0548	-0.0836
K84D	-0.009296	0.074678	-0.0897	-0.136
K84C	-0.010743	0.05276	-0.0188	-0.035
K84Q	-0.008615	0.044752	-0.0222	-0.045
K84E	-0.019475	0.057543	-0.0272	-0.0574
K84G	-0.003341	0.072548	-0.0512	-0.0427
K84H	0.00196	0.088375	-0.0516	-0.0822
R85I	0.001034	0.012114	-0.0902	-0.0905
R85L	0.001839	0.021858	-0.0905	-0.0398
R85K	0.001139	0.012637	-0.0444	-0.0135
R85M	-0.000768	0.003688	-0.0701	-0.0125
R85F	0.002763	0.032664	-0.0585	-0.0298
R85P	0.001811	0.024065	-0.089	-0.0749
R85S	-0.000581	0.004859	-0.0797	-0.0781
R85T	0.000897	0.011617	-0.0721	-0.0379
R85W	0.003978	0.024838	-0.0657	-0.0239
R85Y	0.004199	0.034269	-0.0506	-0.0182
R85A	-0.001914	0.010446	-0.063	-0.0501
R85V	0.000395	0.012728	-0.0677	-0.0405
R85N	0.000639	0.013092	-0.0822	-0.0785
R85D	0.160935	1.1261	-0.169	-0.268
R85C	-0.00058	0.003334	-0.0639	-0.0409
R85Q	0.000227	0.01131	-0.0872	-0.069
R85E	0.001211	0.013348	-0.176	-0.258
R85G	0.000503	0.008315	-0.134	-0.173
R85H	0.002307	0.019416	-0.0324	-0.00412
W86I	0.000132	0.002594	-0.0385	-0.0611
W86L	0.000139	0.001227	-0.0209	-0.0291
W86K	9.3e-05	0.004746	-0.00474	-0.0191
W86M	0.00021	0.001525	-0.00863	-0.0212
W86F	-0.000541	0.00552	0.00725	-0.00275
W86P	-0.00045	0.004072	0.0103	-0.00658
W86S	-0.000227	0.004035	0.0175	0.00428
W86T	-0.000241	0.004431	-0.0212	-0.052
W86Y	-0.001673	0.010963	-0.00661	0.00261
W86A	-0.000377	0.003876	0.0116	0.00448
W86V	0.000207	0.00152	-0.0267	-0.0586
W86R	0.001481	0.004133	0.00376	-0.00791
W86N	-0.000687	0.005549	-0.0206	-0.0458
W86D	0.000317	0.005844	-0.0311	-0.0525
W86C	0.000143	0.001345	0.000757	-0.019
W86Q	-1e-05	0.000753	-0.012	-0.0341
W86E	9.6e-05	0.003517	-0.00859	-0.0227
W86G	-0.000697	0.005162	0.0471	0.0407
W86H	-0.00069	0.005207	-0.00333	-0.00472
G87I	0.001209	0.003912	0.476	0.19
G87L	0.001339	0.003861	0.177	-0.0504
G87K	-0.013523	0.011526	0.221	0.14
G87M	-0.001337	0.014821	0.193	0.0712
G87F	0.005787	0.030801	0.299	0.242
G87P	0.001515	0.002871	0.17	0.00866
G87S	0.001199	0.002682	0.299	0.0897
G87T	0.00093	0.004119	0.551	0.498
G87W	-0.000288	0.039349	0.553	0.793
G87Y	-3.6e-05	0.015089	0.362	0.317
G87A	0.00093	0.002185	0.461	0.427
G87V	0.001624	0.002923	0.541	0.358
G87R	-0.051015	0.057091	0.332	0.397
G87N	0.001181	0.003347	0.275	-0.0923
G87D	0.024133	0.012446	-0.0835	-0.96
G87C	0.001147	0.003105	0.295	0.0835
G87Q	0.001304	0.003077	0.186	0.0792
G87E	0.021385	0.012646	0.0667	-0.243
G87H	0.000798	0.004632	0.651	0.937
F88I	-0.002177	0.010729	-0.0524	-0.0907
F88L	-0.000223	0.009694	-0.085	-0.155
F88K	-0.021404	0.042095	-0.0454	-0.0604
F88M	-0.00035	0.011079	0.0394	0.111
F88P	0.00063	0.016591	-0.229	-0.433
F88S	-0.000187	0.020006	-0.00575	-0.00791
F88T	-0.001442	0.016204	-0.00582	-0.0107
F88W	-0.004343	0.037154	0.0819	0.199
F88Y	-0.002192	0.022344	0.00103	0.00973
F88A	0.001163	0.017977	-0.000163	0.00509
F88V	-0.001127	0.013451	-0.0503	-0.0948
F88R	-0.086141	0.056197	0.0454	0.115
F88N	0.000489	0.0117	0.0391	0.117
F88D	0.044618	0.02475	-0.012	0.0228
F88C	0.000152	0.01552	0.0469	0.107
F88Q	-0.004687	0.023213	-0.14	-0.325
F88E	0.059197	0.027224	-0.266	-0.503
F88G	0.004156	0.024553	0.0718	0.165
F88H	-0.000631	0.006325	0.0666	0.147
R89I	0.001343	0.003965	0.383	0.781
R89L	0.001387	0.00397	-0.0306	-0.307
R89K	-0.001264	0.004428	0.322	0.447
R89M	0.001355	0.003988	-0.203	-0.775
R89F	0.001313	0.004	0.914	2.29
R89P	0.001351	0.003987	0.917	1.75
R89S	0.001322	0.003988	0.914	1.79
R89T	0.001349	0.003962	0.708	1.18
R89W	0.001211	0.004259	0.902	2.21
R89Y	0.001318	0.003995	1.45	3.81
R89A	0.001403	0.003968	0.693	1.27
R89V	0.00129	0.004011	0.429	0.833
R89N	0.001349	0.003987	0.46	0.556
R89D	0.006105	0.006951	1.3	2.86
R89C	0.001349	0.003987	0.463	0.679
R89Q	0.001247	0.003661	0.332	0.457
R89E	0.009362	0.008429	0.816	1.68
R89G	0.001311	0.003995	0.999	1.97
R89H	0.001349	0.003987	1.22	2.91
S90I	-0.004623	0.00783	-0.0178	-0.00135
S90L	-0.005092	0.008366	-0.0299	0.00104
S90K	-0.013237	0.020388	-0.0357	-0.0242
S90M	-0.004921	0.009216	-0.0477	-0.0382
S90F	-0.003919	0.005905	-0.0156	0.0216
S90P	-0.005149	0.009467	-0.0368	0.0019
S90T	-0.001363	0.006465	0.0216	0.0482
S90W	-0.005927	0.010446	-0.107	-0.177
S90Y	-0.003851	0.005741	-0.019	0.0306
S90A	-0.004177	0.006581	0.00261	0.05
S90V	-0.004312	0.006466	-0.00581	0.0255
S90R	-0.023879	0.027996	-0.075	-0.0764
S90N	-0.003561	0.005189	0.00861	0.113
S90D	0.002485	0.009628	0.002	0.0514
S90C	-0.004322	0.007123	0.00941	0.0169
S90Q	-0.002235	0.005865	-0.0212	-0.00187
S90E	0.003789	0.010199	-0.058	-0.0725
S90G	-0.004389	0.006454	0.00483	0.0437
S90H	-0.00474	0.010012	-0.00789	0.0613
G91I	-0.000543	0.00313	0.577	2
G91L	-0.000597	0.002952	-0.229	-0.199
G91K	-0.000972	0.002625	-0.26	-0.102
G91M	-3.9e-05	0.0011	-0.33	-0.39
G91F	-0.000379	0.002504	-0.227	-0.193
G91P	-0.001292	0.007465	-0.0889	-0.133
G91S	-0.000139	0.000936	0.359	1.07
G91T	-0.000685	0.00435	0.89	2.6
G91W	-0.000429	0.002752	-0.244	-0.266
G91Y	-0.001123	0.006251	-0.175	-0.179
G91A	5.5e-05	0.000327	0.277	0.757
G91V	-0.000282	0.002174	0.315	1.14
G91R	-0.002907	0.006343	-0.326	-0.0488
G91N	-0.000133	0.001215	0.197	0.899
G91D	0.00011	0.002398	0.355	1.06
G91C	-0.000149	0.001629	0.173	0.773
G91Q	-0.000474	0.002388	0.119	0.612
G91E	0.000496	0.001988	0.24	0.809
G91H	-0.000301	0.002123	0.196	0.857
V92I	-0.000209	0.001621	-0.0721	-0.121
V92L	-5.5e-05	0.001256	-0.108	-0.224
V92K	-0.000381	0.002096	0.557	0.352
V92M	7e-06	3.2e-05	-0.529	-0.751
V92F	-0.001051	0.004021	-0.144	-0.0113
V92P	-0.000833	0.003657	0.61	1.18
V92S	-0.000431	0.002312	1.01	1.79
V92T	2.5e-05	0.000748	0.769	1.28
V92W	-0.001177	0.005406	-0.191	-0.709
V92Y	-0.001437	0.005172	0.0895	0.126
V92A	-0.000383	0.001593	0.857	1.6
V92R	-0.000372	0.002602	0.8	0.297
V92N	-0.000143	0.001046	0.796	1.29
V92D	-0.000549	0.002736	0.679	1.15
V92C	-0.000125	0.001833	0.519	0.912
V92Q	-0.000269	0.001473	0.677	0.888
V92E	-0.000227	0.001294	0.75	0.758
V92G	-0.000117	0.001079	0.9	1.61
V92H	-0.000278	0.001971	0.386	0.865
P93I	-7.9e-05	0.000489	-0.254	-0.168
P93L	-0.000206	0.001812	-0.312	-0.224
P93K	-0.000377	0.001328	-0.0578	0.511
P93M	-0.000187	0.001456	-0.592	-0.379
P93F	-0.00011	0.001306	-0.513	-0.662
P93S	-1e-06	5e-06	0.0252	0.707
P93T	0	9e-06	-0.0258	0.574
P93W	-0.000547	0.002272	-0.723	-1.13
P93Y	-3.9e-05	0.001726	-0.423	-0.44
P93A	-1e-06	5e-06	0.243	0.556
P93V	-0.000107	0.000405	-0.0477	0.272
P93R	-0.001246	0.004167	-0.144	0.174
P93N	-0.000141	0.001244	-0.114	0.609
P93D	-9.9e-05	0.000888	-0.33	0.219
P93C	-1.4e-05	0.000103	-0.0858	0.461
P93Q	-0.000407	0.002634	-0.238	0.424
P93E	-5.5e-05	0.000616	-0.484	-0.0314
P93G	-0.000113	0.000789	0.277	0.677
P93H	-0.000189	0.001065	-0.376	0.235
P94I	2.1e-05	8.8e-05	-0.111	0.131
P94L	3.2e-05	0.000162	-0.241	0.111
P94K	4e-06	0.001527	0.0602	-0.147
P94M	-1e-06	5.7e-05	-0.301	0.102
P94F	4.5e-05	0.000321	-0.216	-0.27
P94S	-2.4e-05	0.000256	0.35	0.128
P94T	2e-06	8.1e-05	0.147	0.116
P94W	0.000172	0.000909	-0.232	-0.533
P94Y	2.9e-05	0.000239	-0.21	-0.728
P94A	-2.3e-05	0.000236	0.232	0.159
P94V	3e-06	4.3e-05	-0.176	0.126
P94R	0.000137	0.002523	0.103	-0.223
P94N	1e-06	5.3e-05	0.26	0.118
P94D	3e-05	0.000885	0.129	0.182
P94C	1e-06	6.5e-05	0.16	0.102
P94Q	1.4e-05	9e-05	-0.117	0.0508
P94E	4.7e-05	0.001617	-0.458	0.416
P94G	-9e-06	0.000166	0.361	0.111
P94H	2e-05	8e-05	0.345	0.0879
K95I	0	0	-0.23	-0.705
K95L	0	0	-0.408	-0.685
K95M	0	0	-0.112	-0.974
K95F	0	0	0.117	-1.02
K95P	0	0	0.878	-0.635
K95S	-1.3e-05	8.9e-05	1.45	-0.526
K95T	0	0	0.729	-0.632
K95W	0	0	-0.0712	-1.75
K95Y	0	0	0.334	-1.13
K95A	0	0	1.15	-0.581
K95V	0	0	-0.0879	-0.521
K95R	-2.5e-05	0.000122	0.531	-0.179
K95N	0	0	1.21	-0.572
K95D	7e-06	5.1e-05	1.83	-1.22
K95C	0	0	0.911	-0.513
K95Q	0	0	0.937	-0.728
K95E	8e-06	5.6e-05	1.46	-1.21
K95G	-1.4e-05	9.8e-05	1.92	-0.479
K95H	-1.1e-05	7.5e-05	1.08	-0.921
V96I	1e-06	5e-06	-0.175	-0.0492
V96L	-1e-06	1.1e-05	0.285	-0.0808
V96K	4.7e-05	0.000327	1.65	-0.0352
V96M	1e-06	5e-06	0.377	-0.127
V96F	6e-06	3.7e-05	0.722	-0.0203
V96P	1e-06	5e-06	1.86	0.036
V96S	0	0	1.69	-0.137
V96T	1e-06	5e-06	1.06	-0.109
V96W	9e-06	6.4e-05	1.16	0.202
V96Y	-3.8e-05	0.000395	1.24	0.104
V96A	1e-06	5e-06	1.46	-0.0667
V96R	4.5e-05	0.001245	2.17	0.163
V96N	1e-06	5e-06	1.35	-0.115
V96D	-2e-06	0.000159	1.25	-0.071
V96C	1e-06	5e-06	1.35	-0.124
V96Q	1e-06	5e-06	1.16	-0.132
V96E	-2.6e-05	0.000322	0.679	-0.134
V96G	1e-06	5e-06	2.05	-0.122
V96H	-8.6e-05	0.000452	1.52	-0.0734
V97I	0	0	0.0137	0.0122
V97L	0	0	0.502	0.0567
V97K	0	0	1.8	-0.146
V97M	0	0	0.704	0.073
V97F	0	0	1	0.0491
V97P	0	0	1.26	0.0655
V97S	0	0	2.25	0.0743
V97T	0	0	1.52	0.0391
V97W	0	0	2.97	0.154
V97Y	0	0	2.26	0.0211
V97A	0	0	2.05	0.0745
V97R	0	0	3.28	-0.481
V97N	0	0	1.58	0.0312
V97D	0	0	2.59	0.0821
V97C	0	0	1.53	0.00622
V97Q	0	0	1.84	0.0666
V97E	0	0	2.28	0.122
V97G	0	0	3.12	0.0876
V97H	0	0	1.63	-0.00413
N98I	0	0	-0.923	0.18
N98L	0	0	-0.912	0.407
N98K	0	0	-0.609	-0.129
N98M	0	0	-1.24	-0.143
N98F	0	0	-1.01	0.173
N98P	0	0	0.569	0.432
N98S	0	0	0.323	0.764
N98T	0	0	-0.0368	0.345
N98W	0	0	-0.286	0.219
N98Y	0	0	-0.695	0.272
N98A	0	0	0.0958	0.649
N98V	0	0	-0.744	-0.0703
N98R	0	0	-0.822	-1.06
N98D	0	0	0.362	-0.471
N98C	0	0	-0.128	0.313
N98Q	0	0	-0.285	-0.0742
N98E	0	0	-0.154	-0.626
N98G	0	0	0.632	1.19
N98H	0	0	0.0434	0.215
Y99I	0	0	0.202	-0.176
Y99L	0	0	0.231	-0.137
Y99K	0	0	0.516	-0.0413
Y99M	0	0	0.139	-0.114
Y99F	0	0	0.0245	-0.0305
Y99P	0	0	0.488	0.015
Y99S	0	0	0.323	-0.149
Y99T	0	0	0.323	-0.112
Y99W	0	0	1.46	-0.0022
Y99A	0	0	0.514	-0.129
Y99V	0	0	0.345	-0.137
Y99R	0	0	0.602	0.0148
Y99N	0	0	0.403	-0.162
Y99D	0	0	0.368	-0.222
Y99C	0	0	0.309	-0.126
Y99Q	0	0	0.407	-0.112
Y99E	0	0	0.316	-0.207
Y99G	0	0	0.568	-0.105
Y99H	0	0	0.274	-0.179
E100I	0	0	-0.0841	-0.041
E100L	0	0	-0.146	-0.137
E100K	0	0	-0.267	0.0142
E100M	0	0	-0.314	-0.00733
E100F	0	0	-0.585	-0.069
E100P	0	0	0.969	0.2
E100S	0	0	0.398	0.255
E100T	0	0	0.33	0.23
E100W	0	0	-0.556	-0.424
E100Y	0	0	-0.477	0.0271
E100A	0	0	0.373	0.297
E100V	0	0	0.11	0.0467
E100R	0	0	-0.554	-0.43
E100N	0	0	0.259	0.231
E100D	0	0	0.429	0.34
E100C	0	0	0.221	0.19
E100Q	0	0	-0.107	-0.0369
E100G	0	0	0.472	0.401
E100H	0	0	-0.0241	0.11
A101I	0	0	-0.637	-0.0585
A101L	0	0	-0.889	-0.0437
A101K	0.160537	1.12376	-0.258	0.0246
A101M	0	0	-1.61	-0.0546
A101F	0	0	1.76	-0.00362
A101P	0	0	0.0444	-0.00901
A101S	0	0	0.242	-0.00767
A101T	0	0	-0.00349	-0.0135
A101W	0	0	1.5	-0.00513
A101Y	0	0	2.28	0.0266
A101V	0	0	-0.629	-0.0129
A101R	0	0	-0.222	0.0313
A101N	0	0	0.565	-0.0468
A101D	0	0	0.633	-0.194
A101C	0	0	-0.224	-0.0242
A101Q	0	0	-0.32	-0.0389
A101E	0	0	-0.0693	-0.113
A101G	0	0	0.575	0.00944
A101H	0	0	1.94	-0.0553
G102I	0	0	10.6	-0.105
G102L	-1e-06	5e-06	6.48	-0.072
G102K	0	0	6.65	-0.0465
G102M	0	0	6.26	-0.0465
G102F	-5.8e-05	0.000569	8.18	-0.197
G102P	0	0	10.6	-0.154
G102S	0	0	5	0.00918
G102T	0	0	9.16	-0.0408
G102W	-7.8e-05	0.000709	9.69	0.113
G102Y	1.2e-05	8.4e-05	8.46	-0.000919
G102A	0	0	4.28	0.00266
G102V	0	7e-06	9.63	-0.0976
G102R	0	0	7.27	0.0779
G102N	0	0	6.09	-0.0105
G102D	1e-06	5e-06	5.17	-0.0889
G102C	0	0	5.42	-0.0334
G102Q	0	0	6.16	-0.0588
G102E	0	0	5.92	-0.122
G102H	0	0	8.24	-0.151
E103I	0	0	2.05	0.000636
E103L	0	0	2.15	0.00072
E103K	0	0	2.48	0.00033
E103M	0	0	2.27	0.000477
E103F	0	0	2.39	0.00282
E103P	0	0	3.1	0.000724
E103S	0	0	3.6	0.000695
E103T	0	0	2.7	0.000772
E103W	0	0	3.93	0.000642
E103Y	0	0	2.74	0.000603
E103A	0	0	3.39	0.000554
E103V	0	0	2.05	0.000726
E103R	0	0	3.44	0.00318
E103N	0	0	3.43	0.000236
E103D	0	0	3.53	-0.00155
E103C	0	0	2.9	0.00102
E103Q	0	0	2.3	0.000486
E103G	0	0	4	0.000898
E103H	0	0	2.84	0.000859
W104I	0	0	0.104	0.00484
W104L	0	0	-0.0462	0.00737
W104K	0	0	0.622	0.0155
W104M	0	0	-0.12	-5.2e-05
W104F	0	0	0.222	0.0133
W104P	0	0	4.88	-0.000875
W104S	0	0	1.77	0.00443
W104T	0	0	1.28	0.00282
W104Y	0	0	0.77	0.0172
W104A	0	0	1.43	0.00635
W104V	0	0	0.622	0.0139
W104R	0	0	0.661	0.00598
W104N	0	0	1.43	0.00665
W104D	-7e-06	5.1e-05	1.63	-0.008
W104C	0	0	1.14	0.0199
W104Q	0	0	1.04	0.00161
W104E	0	0	1.39	8.8e-05
W104G	0	0	2.01	0.000776
W104H	0	0	0.92	0.00133
A105I	0	0	0.00266	7.5e-05
A105L	-1e-06	1.5e-05	0.0295	0.000103
A105K	1.4e-05	0.000107	0.131	0.000518
A105M	2.8e-05	0.000196	-0.0619	0.00018
A105F	-2e-06	1.4e-05	0.141	6e-06
A105P	0	0	0.205	0.00195
A105S	0	0	0.0194	-0.000129
A105T	0	0	0.0354	-0.000778
A105W	9e-06	9.3e-05	0.17	-0.000423
A105Y	0	0	0.0719	0.000217
A105V	0	0	-0.0135	-0.000607
A105R	5.7e-05	0.000304	0.24	0.00145
A105N	1.5e-05	0.000103	0.0115	-8.2e-05
A105D	-9e-06	6.5e-05	-0.109	-0.00431
A105C	-2e-06	1.4e-05	0.0183	2e-06
A105Q	2e-06	1.4e-05	-0.054	-0.000426
A105E	1.1e-05	0.000127	-0.19	-0.00458
A105G	0	0	-0.0267	6e-06
A105H	-1e-06	9e-06	0.015	-0.000519
E106I	0	0	0.00444	0.00038
E106L	0	0	0.0791	-0.000398
E106K	8.2e-05	0.000348	0.0304	-3e-06
E106M	0	0	0.036	-2e-06
E106F	1.5e-05	0.000103	-0.0418	6.4e-05
E106P	0	0	0.0326	-1.1e-05
E106S	-5e-06	3.7e-05	0.0861	-6e-06
E106T	1.5e-05	0.000103	0.0795	0
E106W	1.5e-05	0.000103	-0.281	-0.000413
E106Y	0	0	-0.0646	-0.000232
E106A	1.5e-05	0.000103	0.103	0
E106V	3e-06	1.9e-05	0.0531	-1.3e-05
E106R	9.4e-05	0.000382	-0.342	-0.000441
E106N	0	0	0.055	2e-06
E106D	0	0	0.00863	8.5e-05
E106C	0	0	0.0844	0
E106Q	-5e-06	3.7e-05	0.00264	2e-06
E106G	1.5e-05	0.000103	0.12	-0.000203
E106H	0	0	-0.0267	-0.000631
N107I	0.000371	0.001265	-0.0103	-4e-06
N107L	0.000367	0.001271	-0.0201	-4e-06
N107K	0.000473	0.001597	0.0574	2.4e-05
N107M	0.000241	0.001916	-0.00764	-7e-06
N107F	0.000479	0.003646	-0.00867	-4e-06
N107P	0.000483	0.00191	-0.0385	-1e-06
N107S	0.000148	0.001014	0.0063	0
N107T	0.00041	0.001135	-0.00716	-4e-06
N107W	0.000153	0.001972	-0.0207	-7.4e-05
N107Y	0.000258	0.001563	-0.00822	1e-05
N107A	0.000573	0.002499	0.00656	-4e-06
N107V	0.000359	0.001258	-0.011	-2e-06
N107R	0.000591	0.003773	0.106	-0.000107
N107D	-3.3e-05	0.001672	-0.0929	-0.000668
N107C	0.000343	0.001141	0.00234	-4e-06
N107Q	0.000159	0.000987	-0.0059	-2e-06
N107E	0.000103	0.000736	-0.078	-0.00013
N107G	0.000358	0.001259	0.0136	-7e-06
N107H	6.3e-05	0.000976	-0.0121	1.8e-05
C108I	-1e-06	2.1e-05	0.0226	-0.00085
C108L	0	2.4e-05	0.0957	-0.000338
C108K	-7.2e-05	0.000452	0.0075	0.0149
C108M	-1e-06	2.4e-05	0.115	-0.000126
C108F	-1e-06	2e-05	0.333	0.000189
C108P	0	0	-0.0962	-1e-06
C108S	-1e-06	9e-06	-0.1	-2e-06
C108T	6.1e-05	0.00047	-0.0706	0.00023
C108W	-4.5e-05	0.000378	0.408	0.00228
C108Y	-1e-06	2.1e-05	0.41	0.00211
C108A	0	0	-0.0948	-3e-06
C108V	-2.5e-05	0.000167	-0.0865	-0.00035
C108R	-0.00072	0.004899	-0.0324	0.0219
C108N	1e-06	1.1e-05	0.028	-0.000103
C108D	0.000105	0.000494	0.0211	-0.0135
C108Q	3e-06	3e-05	0.0932	-0.000574
C108E	0.000145	0.000699	0.105	-0.0215
C108G	-2e-06	1.9e-05	-0.133	1e-05
C108H	0.000147	0.001055	0.175	-0.000786
Y109I	7e-06	0.000269	0.00482	-0.000369
Y109L	6e-06	0.000275	0.0049	-0.00214
Y109K	0.000204	0.000815	0.0422	-9.1e-05
Y109M	-1.2e-05	0.00027	0.00582	-0.000101
Y109F	1e-06	0.000218	0.00111	-0.000153
Y109P	-2.5e-05	0.000278	0.00541	-0.000595
Y109S	7e-06	0.000356	0.00601	-0.000501
Y109T	-1.1e-05	0.000297	0.00767	-3e-06
Y109W	-1.5e-05	0.000199	-0.00324	-0.00111
Y109A	-9.3e-05	0.00084	0.00639	-3.2e-05
Y109V	-4.5e-05	0.000441	0.00739	9.2e-05
Y109R	0.000763	0.002548	0.092	0.00131
Y109N	8e-05	0.0007	0.00517	7.2e-05
Y109D	-9.1e-05	0.002688	-0.000523	-0.00123
Y109C	-2.1e-05	0.000323	0.00628	-0.000566
Y109Q	1.1e-05	0.000293	0.00467	-4.5e-05
Y109E	-7.5e-05	0.002139	0.000283	-0.00152
Y109G	-0.000141	0.001043	0.00625	-0.000536
Y109H	-1.2e-05	0.000199	0.00196	-0.000154
N110I	-0.013019	0.140418	-0.000163	-6.9e-05
N110L	-0.015965	0.076969	-0.00257	-0.000216
N110K	-0.03559	0.169057	-0.0336	-0.000175
N110M	-0.016659	0.145978	-0.00167	4.3e-05
N110F	0.011649	0.167077	-0.00213	-0.000101
N110P	-0.012332	0.104744	-0.00147	4.5e-05
N110S	-0.008114	0.143344	-0.00167	6.4e-05
N110T	-0.017033	0.138833	-0.00146	-4.6e-05
N110W	0.021363	0.20723	-0.00116	-0.00017
N110Y	-0.001501	0.188867	-0.000813	-6e-05
N110A	-0.017213	0.126043	-0.0031	6.4e-05
N110V	-0.008025	0.092111	-0.00257	-0.000102
N110R	-0.052178	0.166903	-0.0779	-0.00476
N110D	0.048367	0.063268	0.0335	-0.000601
N110C	-0.015784	0.089281	-0.00237	-0.00014
N110Q	-0.01785	0.172379	-0.00079	-9.8e-05
N110E	0.031339	0.166264	0.0397	-0.000163
N110G	-0.004186	0.103663	-0.00385	6e-06
N110H	-0.029501	0.175471	-0.00224	-0.000175
L111I	-0.004436	0.045491	0.000933	0.0025
L111K	0.000861	0.019922	0.00277	0.00334
L111M	0.000641	0.01064	0.000603	0.0018
L111F	0.002685	0.045006	-0.000257	0.00251
L111P	0.004781	0.043286	-0.000727	0.000893
L111S	0.004945	0.033406	0.000217	0.000606
L111T	0.002512	0.018634	0.00067	0.00153
L111W	-0.017169	0.106866	-0.00604	-0.00919
L111Y	0.001559	0.073622	0.00251	0.00716
L111A	0.005294	0.033417	0.000207	0.000696
L111V	-0.00442	0.061392	0.000677	0.0019
L111R	-0.019687	0.068951	-0.0075	-0.0144
L111N	-0.000697	0.016914	0.000263	0.000794
L111D	-0.002019	0.053955	-0.00055	-0.000825
L111C	0.005587	0.032085	0.000473	0.00147
L111Q	0.002595	0.017692	0.000527	0.00145
L111E	0.002295	0.016973	-0.00144	-0.00154
L111G	0.002482	0.016528	0.00017	0.000113
L111H	0.000637	0.015639	-0.000847	-0.00166
E112I	-0.042407	0.433331	-0.00207	1.8e-05
E112L	-0.129747	0.479564	-0.00208	-0.000569
E112K	-0.127659	0.483924	-0.00214	0.000165
E112M	-0.131392	0.451459	-0.00183	-0.00172
E112F	-0.120454	0.551443	-0.00204	-0.00138
E112P	-0.020027	0.509741	-0.00211	0.00102
E112S	-0.022407	0.457458	-0.00202	0.000783
E112T	-0.026009	0.470812	-0.00205	0.000734
E112W	-0.282403	0.683751	-0.002	-0.00172
E112Y	-0.127781	0.614774	-0.00199	-0.00224
E112A	-0.007935	0.478385	-0.00194	0.000394
E112V	-0.017753	0.434044	-0.00169	0.000582
E112R	-0.206673	0.477301	-0.00247	4.6e-05
E112N	-0.059853	0.398044	-0.00174	0.000263
E112D	0.054568	0.41	-0.000443	-0.000144
E112C	-0.014911	0.435128	-0.00205	0.000246
E112Q	-0.124849	0.441928	-0.00211	0.000215
E112G	-0.035524	0.484512	-0.00182	0.000509
E112H	-0.057519	0.494605	-0.0019	-0.000916
I113L	0.008214	0.065602	0.00158	0.000963
I113K	-0.022168	0.109327	0.00202	-0.000413
I113M	-0.003875	0.118669	-0.00039	-0.00437
I113F	0.011882	0.063925	0.00157	0.00514
I113P	-0.017907	0.172403	-0.000733	-0.00212
I113S	-0.016236	0.128069	-0.00123	-0.00402
I113T	-0.016935	0.139786	-0.00055	-0.00183
I113W	0.028208	0.209306	0.00579	0.0135
I113Y	0.012449	0.132338	0.00241	0.00451
I113A	-0.025817	0.13816	-0.00198	-0.00313
I113V	0.002501	0.019604	-0.000787	-0.00257
I113R	-0.04411	0.168661	-0.00643	-0.0257
I113N	-0.012119	0.077888	-0.00118	-0.00355
I113D	0.054945	0.058609	-0.00153	-0.00369
I113C	0.005389	0.066504	-0.00097	-0.00308
I113Q	0.00122	0.051758	-0.00129	-0.00468
I113E	0.034486	0.096661	-0.00365	-0.00372
I113G	-0.002671	0.078185	-0.00264	-0.00409
I113H	-0.006861	0.118322	-0.00129	-0.0037
K114I	0.313693	0.71566	4.7e-05	-0.000325
K114L	0.022557	0.534558	-1.3e-05	9.5e-05
K114M	-0.168406	0.584563	1.3e-05	-0.000218
K114F	-0.203834	0.757815	-0.00025	-0.000633
K114P	0.907031	0.504525	3e-05	-0.000676
K114S	1.22118	0.503207	5.3e-05	-0.000716
K114T	0.829539	0.575908	-1.7e-05	-0.000359
K114W	-0.606921	0.96692	0	-8.8e-05
K114Y	-0.076923	0.828344	-8e-05	-0.000347
K114A	0.910057	0.460622	4e-05	-0.000427
K114V	0.281685	0.619328	-7.7e-05	-0.000494
K114R	-0.207713	0.760952	-3.7e-05	0.000348
K114N	0.671449	0.593741	3e-05	-0.000479
K114D	1.6694	0.561924	-2.3e-05	-0.00111
K114C	0.688321	0.483405	6.7e-05	-0.000532
K114Q	0.80088	0.526152	1.7e-05	-0.000391
K114E	1.57965	0.597397	6.3e-05	-0.000879
K114G	1.24003	0.500177	4.3e-05	-0.000559
K114H	0.52607	0.656926	-8.7e-05	-2e-06
K115I	1.14324	1.08819	-0.000407	0.000642
K115L	0.099459	0.494665	-0.000307	0.00101
K115M	0.089073	0.509018	-0.000387	0.000748
K115F	1.11437	1.92021	4e-05	0.0017
K115P	0.575241	0.582934	-0.000433	0.000739
K115S	0.417819	0.599042	-0.000407	0.000629
K115T	0.568645	0.611541	-0.00037	0.000483
K115W	0.743847	1.302	-0.00052	-0.000175
K115Y	1.52413	2.57858	-0.000897	-0.000927
K115A	0.412409	0.48999	-0.000407	0.000646
K115V	0.709995	0.860629	-0.000357	0.000493
K115R	0.000948	0.544106	0.000493	-0.00314
K115N	0.240797	0.656753	-0.000407	0.000656
K115D	0.134095	0.964456	-0.00056	0.00323
K115C	0.30014	0.503207	-0.000407	0.000661
K115Q	0.142141	0.549628	-0.000407	0.000636
K115E	0.193729	0.821993	0.000603	0.00396
K115G	0.687129	0.510169	-0.000403	0.000543
K115H	0.688976	0.897173	-0.000367	0.00061
P116I	0.610255	0.982749	1.3e-05	-1.1e-05
P116L	-0.067815	0.921109	-7e-06	-0.000352
P116K	1.10922	1.49791	-1.3e-05	-5.4e-05
P116M	0.204873	0.971121	-3e-06	-3.2e-05
P116F	2.2733	3.1549	2e-05	-0.000193
P116S	1.92155	0.626723	-2e-05	-0.000177
P116T	1.69079	0.770619	3e-06	-0.000307
P116W	5.68446	5.11036	-1.3e-05	-0.000385
P116Y	3.02344	3.3654	-3.3e-05	-0.000199
P116A	1.11899	0.231179	-1e-05	-0.000233
P116V	0.558801	0.738203	-3e-05	-6e-05
P116R	2.27795	2.70431	-7e-06	-2.2e-05
P116N	1.17419	0.979573	-2e-05	2.6e-05
P116D	2.96518	0.873941	0	-0.000205
P116C	1.15224	0.387335	-3e-06	1e-06
P116Q	0.542162	1.05151	3e-06	-0.000114
P116E	1.91115	1.2683	-3e-06	-0.000347
P116G	2.1157	0.383887	-7e-06	-0.000231
P116H	2.45879	2.29497	4e-05	-0.000145
D117I	-0.540871	0.760475	4.3e-05	6e-06
D117L	-0.909801	0.756199	6.7e-05	-1.9e-05
D117K	-0.759731	0.286357	0.000117	0.000327
D117M	-1.30067	0.352745	0.000107	-3.4e-05
D117F	-0.218917	1.7389	7.7e-05	0.000241
D117P	-0.633493	0.668244	5e-05	0.000238
D117S	0.249615	0.252081	4.3e-05	0.000311
D117T	0.348551	0.344252	0.0001	0.000368
D117W	-0.003657	1.0751	6.7e-05	-0.000269
D117Y	0.420091	1.7802	0.000103	0.000462
D117A	-0.25498	0.233208	3e-06	6.5e-05
D117V	-0.648463	0.445951	7e-05	-8.2e-05
D117R	-0.569095	0.424993	0.000163	-0.00151
D117N	-0.325801	0.233894	9.3e-05	4.6e-05
D117C	-0.250811	0.225583	5e-05	6.5e-05
D117Q	-0.328369	0.482583	2.7e-05	9.8e-05
D117E	-0.055534	0.504939	4.3e-05	0.000326
D117G	0.593194	0.270828	3e-05	0.000334
D117H	0.609857	1.16856	4e-05	0.000456
G118I	12.4826	5.07499	0	1.7e-05
G118L	8.30702	4.84685	0	-1.7e-05
G118K	12.2041	4.94086	0	-0.000194
G118M	8.32107	4.47995	0	2.2e-05
G118F	18.4644	6.35978	0	0.000192
G118P	4.49839	2.2005	0	3e-06
G118S	5.39843	2.49509	0	1.8e-05
G118T	8.52316	3.75732	0	1.7e-05
G118W	25.9262	9.82596	0	0.000229
G118Y	20.2251	7.35796	0	0.000307
G118A	2.70489	1.73328	0	4e-06
G118V	8.08132	4.22955	0	3.9e-05
G118R	17.0653	6.34293	0	-0.000362
G118N	7.70231	3.37557	3e-06	2e-05
G118D	9.20339	3.40525	2e-05	-0.000207
G118C	4.36473	2.38148	0	-1.8e-05
G118Q	9.96132	4.51413	0	2.3e-05
G118E	11.0331	4.21766	1e-05	0.000343
G118H	23.7984	7.7557	0	5.6e-05
S119I	-0.189927	0.312102	1.3e-05	0.00011
S119L	-0.444921	0.277554	4e-05	-7e-05
S119K	-0.522956	0.243223	9.7e-05	-0.00413
S119M	-0.568462	0.355075	-0.00069	-0.00468
S119F	-0.682313	0.459966	-0.00055	-0.00597
S119P	1.98385	0.914415	4e-05	-0.000232
S119T	0.072197	0.280559	3e-06	-0.000157
S119W	-0.395138	0.534553	-0.000437	-0.00734
S119Y	-0.602641	0.376852	-0.000617	-0.00221
S119A	-0.040639	0.178861	1.7e-05	-0.000165
S119V	-0.007991	0.3695	-5.3e-05	-0.0002
S119R	-0.599089	0.254843	-6.7e-05	-0.0113
S119N	-0.092484	0.158562	1.7e-05	-0.000388
S119D	0.108954	0.208914	-0.000183	0.000804
S119C	-0.135479	0.165256	-1e-05	-0.000487
S119Q	-0.26618	0.208877	3.3e-05	-0.000189
S119E	-0.039002	0.187229	-0.000213	0.00391
S119G	-0.024524	0.213679	-0.0001	-8.5e-05
S119H	-0.356314	0.260972	1.7e-05	-0.000983
E120I	0.059804	0.332032	0.000123	0.00471
E120L	-0.008539	0.375808	0.00028	-0.00515
E120K	-0.034791	0.383633	0.000173	-0.00478
E120M	-0.057599	0.320056	0.000553	-0.0057
E120F	-0.061652	0.406972	0.00015	-0.00368
E120P	-0.092235	0.334643	0.000263	-0.000223
E120S	0.074629	0.345747	0.000143	0.00111
E120T	0.061057	0.363015	0.000303	-0.00249
E120W	-0.001879	0.350847	0.00012	-0.00265
E120Y	-0.075447	0.464088	0.00043	-0.00477
E120A	0.098112	0.317952	0.00019	0.00128
E120V	0.030289	0.30917	0.000707	-0.00094
E120R	-0.058733	0.446439	0.000307	-0.00501
E120N	-0.155917	0.430037	0.000253	-0.0025
E120D	0.000443	0.35421	-8e-05	0.00363
E120C	0.052863	0.308448	0.000247	-0.00152
E120Q	-0.036745	0.357873	0.000307	-0.00382
E120G	0.074925	0.30717	9e-05	0.00633
E120H	-0.061826	0.418845	0.000197	-0.00394
C121I	-0.001516	0.275099	-0.00225	-0.00296
C121L	0.087175	0.294821	0.00117	-0.00168
C121K	0.088797	0.542382	0.0143	0.0342
C121M	0.059638	0.341304	0.00112	0.00703
C121F	0.635419	1.02711	0.0115	0.03
C121P	-0.077241	0.285297	0.000563	-0.000614
C121S	-0.059169	0.117409	-6.3e-05	0.000439
C121T	-0.026747	0.14041	0.000953	-0.000777
C121W	0.651258	1.08317	0.0457	0.113
C121Y	0.831061	1.29175	0.0389	0.113
C121A	-0.072114	0.168552	0.000137	0.000817
C121V	-0.002625	0.140287	-0.000317	0.000663
C121R	0.067397	0.51549	0.018	0.0298
C121N	-0.023169	0.223354	-0.000187	-0.00427
C121D	0.080831	0.215475	-0.00266	0.00263
C121Q	0.018333	0.363558	0.00468	0.00815
C121E	0.103985	0.287242	0.00464	0.0286
C121G	-0.108577	0.222292	-0.000463	-0.00197
C121H	0.168751	0.432787	0.00124	-0.00147
L122I	0.010931	0.072032	-0.000257	-0.00221
L122K	-0.003058	0.064421	0.00314	-0.0182
L122M	0.007043	0.069269	-3e-06	-0.000941
L122F	0.000678	0.10419	-7e-06	0.00146
L122P	0.019019	0.095874	-1.7e-05	-0.00496
L122S	0.005935	0.082644	-0.00011	-0.00155
L122T	0.004891	0.058189	-1.3e-05	-0.00211
L122W	-0.001822	0.162567	-0.0099	-0.0249
L122Y	-0.016619	0.142519	0.00294	-0.00522
L122A	0.004207	0.083341	7e-05	-0.00229
L122V	0.014462	0.074223	0.000207	-0.00341
L122R	-0.007299	0.107069	0.0083	-0.0454
L122N	-0.001445	0.063324	0.0005	0.000444
L122D	0.048868	0.125341	-0.00192	0.0168
L122C	0.008089	0.067534	0.000227	-0.000795
L122Q	-0.007234	0.067058	-0.00019	-0.00119
L122E	0.050406	0.123854	-0.00463	0.0144
L122G	0.004093	0.111223	3e-06	-0.000628
L122H	0.007314	0.065361	0.0016	0.000733
P123I	0.002974	0.022294	-0.00617	0.0173
P123L	0.002683	0.021372	-0.00753	0.0138
P123K	0.003405	0.024311	0.0422	-0.196
P123M	0.002713	0.021345	-0.0391	0.0164
P123F	0.003311	0.026158	-0.0297	-0.0258
P123S	0.003067	0.022537	-0.00447	0.00579
P123T	0.00447	0.026628	-0.00286	0.00339
P123W	0.00637	0.040216	-0.115	0.0413
P123Y	0.002805	0.031647	-0.0617	-0.406
P123A	0.001794	0.02001	-0.00362	0.00279
P123V	0.005053	0.032462	-0.00379	0.00187
P123R	0.004282	0.024649	0.055	-0.345
P123N	0.00462	0.032097	-0.00775	0.0323
P123D	0.006175	0.043666	-0.163	0.259
P123C	0.002868	0.021494	-0.000613	0.00289
P123Q	0.001916	0.026041	-0.00763	0.0298
P123E	0.002078	0.0281	-0.135	0.22
P123G	0.002646	0.021822	-0.00338	0.0055
P123H	0.005259	0.035633	-0.0104	0.0603
A124I	0.014247	0.065808	-0.00275	-0.00418
A124L	-0.000142	0.082182	-0.000137	-0.0107
A124K	-0.014471	0.060823	-0.00604	-0.0386
A124M	-0.003441	0.088969	0.00028	-0.0105
A124F	0.013591	0.063996	-0.00943	0.000457
A124P	0.000753	0.043365	0.00127	-0.00595
A124S	-0.000601	0.004884	0.000237	0.00146
A124T	0.006669	0.059479	-0.00155	0.000119
A124W	-0.000803	0.047522	-0.0125	-0.00024
A124Y	0.006365	0.045191	-0.00873	-0.0282
A124V	0.000788	0.049589	-0.00212	-0.00133
A124R	-0.017366	0.059629	0.0362	0.0369
A124N	0.005709	0.036708	-0.0174	0.00159
A124D	0.046478	0.064452	-0.11	0.135
A124C	0.007404	0.047417	0.00198	-0.00132
A124Q	-0.006129	0.045415	-0.0144	-0.00503
A124E	0.021961	0.093469	-0.055	0.111
A124G	0.00858	0.042339	0.00162	0.00484
A124H	0.007583	0.051239	-0.0184	-0.00292
A125I	0.000196	0.00408	-0.0464	0.00871
A125L	0.000133	0.001214	-0.0373	0.021
A125K	-0.011318	0.00864	-0.0432	-0.0263
A125M	-0.000341	0.003133	-0.0376	-0.00482
A125F	-0.000715	0.00686	-0.039	0.00913
A125P	0.009429	0.068271	0.00812	0.00393
A125S	-4.9e-05	0.000347	0.00363	-0.00546
A125T	0.002564	0.018308	-0.0128	-0.0114
A125W	0.011577	0.067308	-0.0598	0.00346
A125Y	0.006063	0.046096	-0.0394	0.0151
A125V	0.002213	0.018822	-0.028	0.00134
A125R	-0.033403	0.018324	-0.0842	-0.0996
A125N	0.000281	0.001282	-0.0353	0.0131
A125D	0.013781	0.009673	-0.145	0.0834
A125C	5e-06	7.8e-05	-0.007	0.00345
A125Q	0.002756	0.018624	-0.0721	0.015
A125E	0.030315	0.043108	-0.135	0.0859
A125G	3e-06	8.6e-05	0.0284	0.00765
A125H	-0.000457	0.003725	-0.0482	-1.5e-05
P126I	3e-06	6.1e-05	-0.351	-0.00129
P126L	1.7e-05	0.000151	-0.309	0.0329
P126K	0.000138	0.001124	0.0123	-0.369
P126M	-1e-06	1.3e-05	-0.501	-0.0239
P126F	6.6e-05	0.000414	-0.28	-0.113
P126S	-1e-06	1.3e-05	0.351	0.0109
P126T	1.3e-05	9.9e-05	0.0767	-0.0102
P126W	5.7e-05	0.00032	-0.618	-0.281
P126Y	7e-06	0.000141	-0.373	-0.949
P126A	-1e-06	1.3e-05	0.268	0.00247
P126V	-2e-06	1.9e-05	-0.0425	0.0318
P126R	6e-06	0.002576	0.0509	-0.495
P126N	-1e-06	1.4e-05	0.0909	0.0256
P126D	-1.5e-05	0.001944	-0.778	0.32
P126C	-1e-06	1.3e-05	0.134	-0.00253
P126Q	-1e-06	1.4e-05	-0.0893	-0.0777
P126E	-8.6e-05	0.001783	-0.501	0.257
P126G	-3e-06	2.1e-05	0.312	0.0127
P126H	1.9e-05	0.000134	0.00177	-0.0928
D127I	9.5e-05	0.00125	0.217	-0.315
D127L	0.000102	0.001272	-0.0663	-0.925
D127K	-0.000385	0.002469	0.304	-0.261
D127M	0.000106	0.001274	-0.382	-1.94
D127F	0.000101	0.001272	-0.292	-1.82
D127P	0.00011	0.001227	0.359	0.496
D127S	8.1e-05	0.001283	0.495	0.525
D127T	0.0001	0.001272	0.475	0.342
D127W	6.5e-05	0.001306	-0.466	-2.51
D127Y	0.00011	0.001227	-0.104	-0.932
D127A	6.9e-05	0.001305	0.581	0.453
D127V	9.1e-05	0.001284	0.455	0.194
D127R	-0.002175	0.00721	0.374	-0.0357
D127N	0.000103	0.001272	0.373	0.217
D127C	0.000103	0.001272	0.454	0.133
D127Q	0.000102	0.001272	0.319	0.0884
D127E	-4e-06	0.000371	-0.179	-0.158
D127G	7.9e-05	0.001285	0.735	0.634
D127H	8.3e-05	0.001282	0.309	-0.114
G128I	1.4e-05	0.000112	1.18	-1.06
G128L	3e-06	0.000152	-0.0573	-1.81
G128K	5.1e-05	0.000702	1.02	0.852
G128M	9e-06	0.000107	-0.382	-2.38
G128F	-4e-06	0.000157	1.99	2.76
G128P	8.7e-05	0.000345	1.07	-0.217
G128S	0	4.7e-05	0.818	0.635
G128T	-5e-06	4.7e-05	1.41	0.765
G128W	3.4e-05	0.000396	2.48	2.75
G128Y	2.3e-05	0.000225	2.69	3.93
G128A	-3e-06	2.2e-05	0.358	-0.141
G128V	-1e-06	8.1e-05	0.717	-0.435
G128R	-0.000177	0.002633	1.09	0.553
G128N	1e-06	9.3e-05	0.873	0.106
G128D	0.00012	0.000798	0.841	0.415
G128C	-2e-06	1.8e-05	0.414	-0.456
G128Q	-1.3e-05	0.000155	0.943	0.204
G128E	0.000191	0.000978	0.794	0.269
G128H	2.7e-05	0.000171	3.16	3.35
I129L	0	4e-05	-0.059	-0.0295
I129K	3e-06	0.000243	0.624	0.0447
I129M	3e-06	2.9e-05	-0.0776	-0.0283
I129F	4e-06	3.3e-05	0.234	0.132
I129P	0.000162	0.000942	0.239	0.204
I129S	2e-06	2.6e-05	0.17	0.0577
I129T	-2e-06	2.9e-05	0.152	0.0484
I129W	-0.000143	0.001056	0.926	0.239
I129Y	1e-06	3.9e-05	0.857	0.201
I129A	2e-06	2.5e-05	0.19	0.0877
I129V	-2e-06	1.7e-05	0.0473	0.0207
I129R	-0.000991	0.004375	0.971	0.243
I129N	2e-06	3.2e-05	0.114	0.0446
I129D	-0.000135	0.001551	-0.255	-0.0824
I129C	2e-06	3.1e-05	0.139	0.0403
I129Q	3e-06	2.8e-05	0.0733	-0.00648
I129E	-1.3e-05	0.001329	-0.457	-0.0669
I129G	6.8e-05	0.000455	0.247	0.105
I129H	4e-06	3.5e-05	0.143	0.0424
R130I	0.001509	0.003406	0.186	-0.0209
R130L	0.00151	0.003408	0.16	-0.00131
R130K	0.001297	0.003338	0.0517	0.0802
R130M	0.001509	0.003406	-0.1	-0.267
R130F	0.001515	0.003415	0.0697	-0.125
R130P	0.001516	0.003416	0.43	0.108
R130S	0.001516	0.003416	0.329	0.104
R130T	0.001517	0.003418	0.303	0.0657
R130W	0.001516	0.003416	-0.259	-1.02
R130Y	0.001523	0.003415	-0.238	-0.129
R130A	0.001509	0.003406	0.313	0.0768
R130V	0.001516	0.003416	0.264	0.0937
R130N	0.001516	0.003416	0.329	0.0203
R130D	0.003931	0.004733	0.305	-0.231
R130C	0.001509	0.003406	0.303	0.0662
R130Q	0.001509	0.003406	0.35	0.0326
R130E	0.007791	0.007044	0.254	-0.194
R130G	0.001509	0.003406	0.378	0.186
R130H	0.001531	0.003348	0.237	0.0444
G131I	-0.000151	0.001113	-0.0343	-0.055
G131L	-0.000185	0.002157	-0.055	-0.0597
G131K	-0.005995	0.005449	-0.229	-0.0209
G131M	-0.001865	0.011652	-0.0379	-0.0133
G131F	-0.000193	0.001702	-0.15	-0.0307
G131P	-0.000447	0.001771	-0.0857	-0.0289
G131S	1e-06	0.000762	-0.0126	-0.000966
G131T	-9e-05	0.000862	-0.0407	-0.0268
G131W	-0.000797	0.003415	-0.257	-0.0506
G131Y	-0.000351	0.00251	-0.49	-0.0885
G131A	4e-06	1.9e-05	-0.0137	0.00431
G131V	-0.000112	0.001576	-0.0591	-0.0549
G131R	-0.008929	0.012061	-0.405	0.0171
G131N	-0.000108	0.001624	-0.0598	-0.0683
G131D	0.007448	0.007789	0.0529	-0.0645
G131C	0.000144	0.000957	-0.0286	-0.0144
G131Q	-0.000196	0.00178	-0.06	-0.0246
G131E	0.008047	0.006695	-0.0422	-0.0524
G131H	-0.000403	0.002319	-0.166	-0.0341
F132I	0	0	0.264	-0.00177
F132L	0	0	0.0952	-0.00141
F132K	0	0	0.392	0.0385
F132M	0	0	-0.096	0.000529
F132P	-1e-06	5e-06	0.635	0.00942
F132S	0	0	0.597	0.00388
F132T	0	0	0.388	0.0102
F132W	0	0	0.621	0.000445
F132Y	0	0	0.0228	0.000422
F132A	0	0	0.567	0.00155
F132V	0	0	0.408	-0.00415
F132R	0	0	0.659	0.0848
F132N	0	0	0.525	0.00233
F132D	2.1e-05	0.000247	0.729	-0.0706
F132C	0	0	0.497	0.00355
F132Q	0	0	0.396	0.0016
F132E	0	0	0.291	-0.0809
F132G	0	0	0.633	0.00859
F132H	0	0	0.235	0.000177
P133I	-0.000346	0.002207	0.288	-0.0583
P133L	-0.000289	0.00191	1.97	-0.2
P133K	-0.000873	0.003069	2.29	0.0101
P133M	-0.000279	0.001282	1.39	-0.127
P133F	-0.000669	0.002475	5.24	-0.123
P133S	0	0	1.73	0.0169
P133T	-5e-05	0.000347	1.18	0.00197
P133W	-0.001125	0.002804	5.85	0.0179
P133Y	-0.000301	0.002366	6.23	-0.152
P133A	0	0	1.1	0.0361
P133V	-1.5e-05	0.000392	0.0539	-0.0277
P133R	-0.001879	0.004686	2.09	0.211
P133N	-0.000231	0.00173	1.65	-0.0321
P133D	-1.8e-05	0.000873	1.86	-0.454
P133C	1.9e-05	0.000135	0.704	0.0221
P133Q	-0.000869	0.003236	2.31	-0.141
P133E	-0.000697	0.003418	2.47	-0.546
P133G	-3.9e-05	0.000429	2.1	0.000427
P133H	-0.000587	0.002343	7.02	-0.142
R134I	0	0	1.46	-0.168
R134L	0	0	1.01	-0.178
R134K	0	0	1.29	-0.0889
R134M	0	0	0.705	-0.184
R134F	0	0	0.535	-0.163
R134P	0	0	2.37	-0.171
R134S	-9.3e-05	0.000653	2.38	-0.193
R134T	0	0	2.19	-0.182
R134W	0	0	1.84	-0.183
R134Y	0	0	1.07	-0.192
R134A	0	0	2.21	-0.179
R134V	0	0	1.83	-0.193
R134N	0	0	2.14	-0.153
R134D	0	0	2.97	-0.47
R134C	0	0	1.76	-0.182
R134Q	0	0	1.8	-0.167
R134E	-7e-06	5.1e-05	2.57	-0.455
R134G	0	0	2.63	-0.185
R134H	0	0	1.1	-0.166
C135I	-0.00014	0.001	-0.0178	0.000318
C135L	4.7e-05	0.0005	-0.00374	-0.000164
C135K	-0.000186	0.000686	-0.173	0.00622
C135M	-3.3e-05	0.000205	-0.0395	0.000626
C135F	-0.00602	0.042776	-0.0768	-0.00963
C135P	7e-06	5.1e-05	0.00474	0.000535
C135S	-1e-06	5e-06	-0.0632	1.2e-05
C135T	2e-06	1.4e-05	-0.067	-0.000706
C135W	-0.008249	0.058144	-0.00304	-0.0303
C135Y	-0.005836	0.045816	-0.0774	-0.0331
C135A	0	0	-0.0637	-2e-06
C135V	2e-06	3e-05	-0.0448	-0.000644
C135R	-0.001407	0.002937	-0.34	0.0105
C135N	0	0	-0.0211	-0.000129
C135D	0.000205	0.000778	0.133	-0.0208
C135Q	8e-06	7.6e-05	-0.0318	-0.0116
C135E	0.00031	0.001037	0.149	-0.0267
C135G	1e-06	9e-06	-0.111	-6e-06
C135H	-4.3e-05	0.000247	-0.124	0.00428
R136I	-7e-06	5.1e-05	0.0481	0.000895
R136L	-7e-06	5.1e-05	0.0843	0.000866
R136K	-7e-06	5.1e-05	0.0784	-7e-05
R136M	-7e-06	5.1e-05	-0.0113	0.000241
R136F	-7e-06	5.1e-05	-0.0258	0.00183
R136P	-7e-06	5.1e-05	0.0215	0.000236
R136S	-7e-06	5.1e-05	0.127	0.000922
R136T	-7e-06	5.1e-05	0.103	0.00033
R136W	6e-06	0.000145	-0.0956	0.000186
R136Y	-7e-06	5.1e-05	0.00618	0.0016
R136A	-7e-06	5.1e-05	0.135	0.000902
R136V	-7e-06	5.1e-05	0.0878	0.000551
R136N	-7e-06	5.1e-05	0.114	0.000363
R136D	-7e-06	5.1e-05	0.131	0.00314
R136C	-7e-06	5.1e-05	0.108	0.000604
R136Q	-7e-06	5.1e-05	0.1	0.00084
R136E	-7e-06	5.1e-05	0.12	0.0014
R136G	-7e-06	5.1e-05	0.14	0.000599
R136H	-7e-06	5.1e-05	0.0587	-0.000557
Y137I	3e-06	0.00027	-0.0197	4e-06
Y137L	-3.5e-05	0.000257	-0.0113	3.9e-05
Y137K	1.3e-05	8.9e-05	-0.0218	1e-06
Y137M	-7e-06	5.1e-05	-0.00258	-3.9e-05
Y137F	0	0	-0.0119	-1.1e-05
Y137P	-1.7e-05	0.000117	-0.054	-4.3e-05
Y137S	-1.9e-05	0.000131	-0.0328	0.000207
Y137T	-8e-06	6.1e-05	-0.0141	-6.4e-05
Y137W	1.9e-05	0.000186	-0.0272	-5.4e-05
Y137A	-1.9e-05	0.000131	-0.0306	0.000139
Y137V	-3e-06	0.000146	-0.0235	-1.5e-05
Y137R	-2.3e-05	0.000274	-0.0298	-0.000103
Y137N	0	0	-0.0255	4.2e-05
Y137D	-4.5e-05	0.00065	-0.0147	0.000155
Y137C	-1.8e-05	0.000117	-0.0358	-6.2e-05
Y137Q	-7e-06	5.1e-05	-0.0318	-0.000125
Y137E	1.6e-05	0.000227	-0.0302	-2.3e-05
Y137G	-5e-06	7e-05	-0.0452	0.000204
Y137H	-7e-06	5.1e-05	-0.00678	-9.5e-05
V138I	-0.00333	0.02794	-0.00096	0
V138L	-0.000359	0.016192	-1e-05	-4.1e-05
V138K	-0.015159	0.070133	-0.0666	0.00157
V138M	-0.007221	0.05062	-0.00088	-4e-06
[truncated: 4,442 more rows]
