# Supplementary material for: Expanding the watch list for potential Ebola virus antibody escape mutations
Source: PLoS One. 2019 Mar 21;14(3):e0211093. doi: 10.1371/journal.pone.0211093 (PMC6428255; doi:10.1371/journal.pone.0211093)
Supplement: S4 File — (XLSX) [file pone.0211093.s004.xlsx]

## Sheet: expanded_watchlist
Antibody	#Mutation	Antibody_bind ddg	No. of nucleotide point mutations in GP
KZ52	N506W	3.4	3
	N506Y	2.56	1
	P513H	2.52	2
	P513W	2.19	3
	N550Q	3.76	3
	N550K	4.59	3
	N550P	3.82	2
	N550F	10.01	2
	N550H	5.5	1
	N550I	5.28	2
	N550E	3.49	3
	N550R	5.34	2
	N550W	13.52	3
	N550V	2.08	2
	N550Y	13.52	1
	N550M	3.29	3
	D552S	2.1	2
	D552Q	2.19	3
	D552K	2.61	3
	D552T	2.4	2
	D552F	4.11	2
	D552A	2.17	2
	D552H	4.53	1
	D552G	2.61	2
	D552R	3.3	2
	D552W	5.05	3
	D552V	2.41	2
	D552Y	4.71	1
	G553M	8.77	3
	G557F	2.26	3
	G557H	3.72	3
	G557R	2.29	1
	G557W	3.21	1
	G557Y	2.81	3
Ab100	P34W	2.69828	3
	P34Y	2.40815	3
	D47R	2.11884	2
	P198F	2.33742	2
	P198W	3.17263	3
	P198Y	2.97755	2
	P198D	2.16658	2
	P198H	2.77002	2
	E564K	2.62335	1
	E564P	2.3393	2
	E564S	2.35338	2
	E564T	2.01175	2
	E564Y	2.54062	3
	E564A	2.11512	2
	E564R	3.28239	2
	E564G	2.42578	2
	A568F	3.6217	2
	A568W	3.8661	3
	A568Y	3.82957	2
	A568R	2.93266	2
	A568H	5.02684	2
Ab114	P116F	2.2733	2
	P116W	5.68446	3
	P116Y	3.02344	2
	P116R	2.27795	2
	P116D	2.96518	2
	P116G	2.1157	2
	P116H	2.45879	2
	G118L	8.30702	2
	G118K	12.2041	2
	G118M	8.32107	2
	G118F	18.4644	3
	G118S	5.39843	2
	G118W	25.9262	1
	G118Y	20.2251	3
	G118R	17.0653	1
	G118N	7.70231	3
	G118C	4.36473	3
	G118Q	9.96132	2
	G118E	11.0331	2
	G118H	23.7984	3
	T144F	7.60553	3
	T144P	2.25421	1
	T144W	11.222	2
	T144Y	8.61642	3
	T144D	2.40306	3
	T144E	3.05398	2
	T144H	5.35016	3
	T223F	2.75716	2
	T223W	5.69576	3
	T223Y	3.80517	2
	T223R	2.06479	2
	T223H	2.71638	2
	L233W	2.14228	2
13F6-1-2	Q406R	4.94764	2
	Q406D	2.05371	3
	Q406G	2.64853	2
	Q406H	4.56607	3
	Q406F	5.43187	3
	Q406S	2.4466	2
	Q406T	2.3263	2
	Q406W	10.1959	3
	Q406Y	9.26324	3
	H407P	2.99064	2
	R409A	4.66895	2
	R409N	4.43603	2
	R409D	5.72593	2
	R409C	4.14623	1
	R409Q	4.21227	3
	R409E	4.8209	3
	R409G	5.70521	1
	R409H	9.78893	2
	R409I	3.58707	2
	R409L	2.29049	2
	R409K	2.65354	3
	R409M	2.04292	3
	R409F	9.37722	2
	R409P	9.10041	2
	R409S	5.34405	1
	R409T	4.9955	2
	R409W	17.4111	3
	R409Y	12.6969	2
	R409V	4.2488	2
	R410G	2.05694	1
	R410W	2.06593	3
	T411R	2.86481	2
	T411Q	2.08965	2
	T411G	2.15363	2
	T411H	6.21556	3
	T411K	2.85765	2
	T411F	4.97507	3
	T411W	7.42508	3
	T411Y	4.66493	3

## Sheet: Watchlist_sorted_by_site
#Mutation	Antibody_bind ddg
P34W	2.69828
P34Y	2.40815
D47R	2.11884
P116F	2.2733
P116W	5.68446
P116Y	3.02344
P116R	2.27795
P116D	2.96518
P116G	2.1157
P116H	2.45879
G118L	8.30702
G118K	12.2041
G118M	8.32107
G118F	18.4644
G118S	5.39843
G118W	25.9262
G118Y	20.2251
G118R	17.0653
G118N	7.70231
G118C	4.36473
G118Q	9.96132
G118E	11.0331
G118H	23.7984
T144F	7.60553
T144P	2.25421
T144W	11.222
T144Y	8.61642
T144D	2.40306
T144E	3.05398
T144H	5.35016
P198F	2.33742
P198W	3.17263
P198Y	2.97755
P198D	2.16658
P198H	2.77002
T223F	2.75716
T223W	5.69576
T223Y	3.80517
T223R	2.06479
T223H	2.71638
L233W	2.14228
Q406R	4.94764
Q406D	2.05371
Q406G	2.64853
Q406H	4.56607
Q406F	5.43187
Q406S	2.4466
Q406T	2.3263
Q406W	10.1959
Q406Y	9.26324
H407P	2.99064
R409A	4.66895
R409N	4.43603
R409D	5.72593
R409C	4.14623
R409Q	4.21227
R409E	4.8209
R409G	5.70521
R409H	9.78893
R409I	3.58707
R409L	2.29049
R409K	2.65354
R409M	2.04292
R409F	9.37722
R409P	9.10041
R409S	5.34405
R409T	4.9955
R409W	17.4111
R409Y	12.6969
R409V	4.2488
R410G	2.05694
R410W	2.06593
T411R	2.86481
T411Q	2.08965
T411G	2.15363
T411H	6.21556
T411K	2.85765
T411F	4.97507
T411W	7.42508
T411Y	4.66493
N506W	3.4
N506Y	2.56
P513H	2.52
P513W	2.19
N550Q	3.76
N550K	4.59
N550P	3.82
N550F	10.01
N550H	5.5
N550I	5.28
N550E	3.49
N550R	5.34
N550W	13.52
N550V	2.08
N550Y	13.52
N550M	3.29
D552S	2.1
D552Q	2.19
D552K	2.61
D552T	2.4
D552F	4.11
D552A	2.17
D552H	4.53
D552G	2.61
D552R	3.3
D552W	5.05
D552V	2.41
D552Y	4.71
G553M	8.77
G557F	2.26
G557H	3.72
G557R	2.29
G557W	3.21
G557Y	2.81
E564K	2.62335
E564P	2.3393
E564S	2.35338
E564T	2.01175
E564Y	2.54062
E564A	2.11512
E564R	3.28239
E564G	2.42578
A568F	3.6217
A568W	3.8661
A568Y	3.82957
A568R	2.93266
A568H	5.02684
